# Supplementary material for: The plastid genome of twenty-two species from Ferula, Talassia, and Soranthus: comparative analysis, phylogenetic implications, and adaptive evolution
Source: BMC Plant Biol. 2023 Jan 5;23:9. doi: 10.1186/s12870-022-04027-4 (PMC9814190; doi:10.1186/s12870-022-04027-4)
Supplement: Supplementary file 4 — Additional file 4: Table S1. The list of gene content in the twenty-two plastomes. [file 12870_2022_4027_MOESM4_ESM.xlsx]

## Sheet: Sheet1
Table S1 The list of gene content in the twenty-two plastomes.
Genes category	Genes group	Genes name
Self replication	Ribosomal RNA genes	rrn4.5a,rrn5a,rrn16a,rrn23a
	Transfer RNA genes	trnA-UGCa,c, trnC-GCA, trnD-GUC, trnE-UUC, trnF-GAA, trnG-GCC, trnG-UCCb
		trnH-GUG, trnI-CAUa, trnI-GAUa,b, trnK-UUUb, trnL-CAAa, trnL-UAG, trnL-UAAb
		trnM-CAU, trnfM-CAU, trnN-GUUa, trnP-UGG, trnQ-UUG, trnR-UCU, trnR-ACGa,
		trnS-UGA, trnS-GGA, trnS-GCU, trnT-GGU, trnT-UGU, trnV-GACa, trnV-UACb
		trnW-CCA, trnY-GUA
	Small subunit of ribosomal protein	rps2, rps3, rps4, rps7a, rps8, rps11, rps12a,c, rps14, rps15, rps16b, rps18, rps19
	Large subunit of ribosome protein	rpl2a,b, rpl14, rpl16bb, rpl20, rpl22, rpl23a, rpl32, rpl33, rpl36
	RNA polymerase	rpoA, rpoB, rpoC1b, rpoC2
Genes for photosynthesis	Subunits of NADH dehydrogenase	ndhAb, ndhBa,b, ndhC, ndhD, ndhE, ndhF, ndhG, ndhH, ndhI, ndhJ, ndhK, ycf3c, ycf4
	Subunits of Photosystem I	psaA, psaB, psaC, psaI, psaJ
	Subunits of Photosystem II	psbA, psbB, psbC, psbD, psbE, psbF, psbH, psbI, psbJ, psbK, psbL, psbM, psbN, psbT, psbZ
	Cytochrome b/f complex	petA, petBb, petDb, petG, petL, petN
	Subunits of ATP synthase	atpA, atpB, atpE, atpFb, atpH, atpI
	Large submit of Rubisco	rbcL
Other genes	Maturase	matK
	Envelope membrane protein	cemA
	Subunit of acetyl-CoA-carboxylase	accD
	c-type cytochrome synthesis gene	ccsA
	Protease	clpPc
	Tanslational initiation factor	infA
Genes of unknown function	Conserved open reading frames	ycf1a, ycf2a, ycf15a
agenes with two copies.
bgenes with one intron;
cgenes with two introns;
