# Supplementary material for: The plastid genome of twenty-two species from Ferula, Talassia, and Soranthus: comparative analysis, phylogenetic implications, and adaptive evolution
Source: BMC Plant Biol. 2023 Jan 5;23:9. doi: 10.1186/s12870-022-04027-4 (PMC9814190; doi:10.1186/s12870-022-04027-4)
Supplement: Supplementary file 5 — Additional file 5: Table S2. Simple sequence repeats (SSRs) distribution in the twenty-two plastomes. [file 12870_2022_4027_MOESM5_ESM.xlsx]

## Sheet: Sheet1
Table S2 Simple sequence repeats (SSRs) distribution in the twenty-two plastomes.
F. sinkiangensis					F . leiophylla					F. teterrima					F. akitschkensis					F. feruloides					F. songarica					F. lehmannii					F. gracils					F. canescens					F. caspica
Repeat	Start	End	Region	Annotation	Repeat	Start	End	Region	Annotation	Repeat	Start	End	Region	Annotation	Repeat	Start	End	Region	Annotation	Repeat	Start	End	Region	Annotation	Repeat	Start	End	Region	Annotation	Repeat	Start	End	Region	Annotation	Repeat	Start	End	Region	Annotation	Repeat	Start	End	Region	Annotation	Repeat	Start	End	Region	Annotation
(TAAA)3	161	172	LSC	trnH-GUG---psbA	(TAAA)3	161	172	LSC	trnH-GUG---psbA	(TAAA)3	161	172	LSC	trnH-GUG---psbA	(TAAA)3	161	172	LSC	trnH-GUG---psbA	(TAAA)3	161	172	LSC	trnH-GUG--psbA	(TAAA)3	161	172	LSC	trnH-GUG--psbA	(TAAA)3	161	172	LSC	trnH-GUG---psbA	(TAAA)3	161	172	LSC	trnH-GUG--psbA	(TAAA)3	161	172	LSC	trnH-GUG--psbA	(TAAA)3	161	172	LSC	trnH-GUG---psbA
(A)10	1496	1505	LSC	psbA---trnK-UUU	(A)10	1496	1505	LSC	psbA---trnK-UUU	(A)10	1496	1505	LSC	psbA---trnK-UUU	(A)10	1496	1505	LSC	psbA---trnK-UUU	(A)10	1496	1505	LSC	psbA--matK	(A)10	1496	1505	LSC	psbA--matK	(A)10	1496	1505	LSC	psbA---trnK-UUU	(A)10	3654	3663	LSC	trnK-UUU intron	(A)13	3654	3666	LSC	trnK-UUU intron	(A)10	1496	1505	LSC	psbA---trnK-UUU
(A)11	3655	3665	LSC	trnK-UUU intron	(A)11	3655	3665	LSC	trnK-UUU intron	(A)11	3655	3665	LSC	trnK-UUU intron	(A)13	3655	3667	LSC	trnK-UUU intron	(A)13	3655	3667	LSC	trnK-UUU intron	(A)13	3655	3667	LSC	trnK-UUU intron	(A)11	3655	3665	LSC	trnK-UUU intron	(T)10	9164	9173	LSC	trnS-GCU--trnG-UCC	(T)11	8397	8407	LSC	psbK--psbI	(A)12	3655	3666	LSC	trnK-UUU intron
(T)11	8324	8334	LSC	psbK---psbI	(T)11	8324	8334	LSC	psbK---psbI	(T)10	8328	8337	LSC	psbK---psbI	(T)10	9171	9180	LSC	trnS-GCU---trnG-UCC	(T)10	9171	9180	LSC	trnS-GCU--trnG-UCC	(TA)7	10124	10137	LSC	trnG-UCC--trnR-UCU	(T)11	9168	9178	LSC	trnS-GCU---trnG-UCC	(T)11	9632	9642	LSC	trnG-UCC intron	(T)10	9191	9200	LSC	trnS-GCU--trnG-UCC	(T)10	8372	8381	LSC	psbK---psbI
(T)11	9109	9119	LSC	trnS-GCU---trnG-UCC	(T)10	9109	9118	LSC	trnS-GCU---trnG-UCC	(T)10	9112	9121	LSC	trnS-GCU---trnG-UCC	(TA)7	10108	10121	LSC	trnG-UCC---trnR-UCU	(TA)7	10108	10121	LSC	trnG-UCC--trnR-UCU	(AT)8	10312	10327	LSC	trnR-UCU--atpA	(T)12	9637	9648	LSC	trnG-UCC intron	(TA)5	10103	10112	LSC	trnG-UCC--trnR-UCU	(T)10	9659	9668	LSC	trnG-UCC intron	(T)11	9176	9186	LSC	trnS-GCU---trnG-UCC
(TA)7	10046	10059	LSC	trnG-UCC---trnR-UCU	(TA)7	10045	10058	LSC	trnG-UCC---trnR-UCU	(TA)8	10048	10063	LSC	trnG-UCC---trnR-UCU	(AT)6	10296	10307	LSC	trnR-UCU---atpA	(AT)8	10296	10311	LSC	trnR-UCU--atpA	(A)10	11969	11978	LSC	atpA--atpF	(TA)7	10109	10122	LSC	trnG-UCC---trnR-UCU	(AT)9	10287	10304	LSC	trnR-UCU--atpA	(TA)7	10129	10142	LSC	trnG-UCC--trnR-UCU	(T)14	9900	9913	LSC	trnG-UUC intron
(AT)8	10234	10249	LSC	trnR-UCU---atpA	(AT)8	10233	10248	LSC	trnR-UCU---atpA	(AT)8	10238	10253	LSC	trnR-UCU---atpA	(T)10	10309	10318	LSC	trnR-UCU---atpA	(A)10	11953	11962	LSC	atpA--atpF	(AT)6	13345	13356	LSC	atpF--atpH	(AT)8	10297	10312	LSC	trnR-UCU---atpA	(A)11	11942	11952	LSC	atpA--atpF	(AT)9	10317	10334	LSC	trnR-UCU--atpA	(TA)8	10125	10140	LSC	trnG-UCC---trnR-UCU
(A)10	11889	11898	LSC	atpA---atpF	(A)10	11888	11897	LSC	atpA---atpF	(A)10	11893	11902	LSC	atpA---atpF	(A)10	11953	11962	LSC	atpA---atpF	(AT)6	13329	13340	LSC	atpF--atpH	(T)10	16807	16816	LSC	rps2--rpoC2	(A)11	11952	11962	LSC	atpA---atpF	(AT)6	13319	13330	LSC	atpF--atpH	(A)10	11973	11982	LSC	atpA--atpF	(AT)5	10315	10324	LSC	trnR-UCU---atpA
(AT)6	13264	13275	LSC	atpF---atpH	(AT)6	13263	13274	LSC	atpF---atpH	(AT)6	13268	13279	LSC	atpF---atpH	(AT)6	13329	13340	LSC	atpF---atpH	(T)10	16791	16800	LSC	rps2--rpoC2	(A)10	16818	16827	LSC	rps2--rpoC2	(AT)6	13330	13341	LSC	atpF---atpH	(A)10	16790	16799	LSC	rps2--rpoC2	(AT)6	13349	13360	LSC	atpF--atpH	(A)10	11964	11973	LSC	atpA---atpF
(T)10	16733	16742	LSC	rps2---rpoC2	(A)10	16742	16751	LSC	rps2---rpoC2	(T)11	16730	16740	LSC	rps2---rpoC2	(T)10	16791	16800	LSC	rps2---rpoC2	(A)10	16802	16811	LSC	rps2--rpoC2	(T)11	19037	19047	LSC	rpoC2	(T)11	16792	16802	LSC	rps2---rpoC2	(T)11	19009	19019	LSC	rpoC2	(A)10	16843	16852	LSC	rps2--rpoC2	(AT)6	13340	13351	LSC	atpF---atpH
(A)10	16744	16753	LSC	rps2---rpoC2	(T)11	18961	18971	LSC	rpoC2	(A)10	16742	16751	LSC	rps2---rpoC2	(A)10	16802	16811	LSC	rps2---rpoC2	(T)11	19021	19031	LSC	rpoC2	(AT)5	20401	20410	LSC	rpoC2	(A)10	16804	16813	LSC	rps2---rpoC2	(AT)5	20373	20382	LSC	rpoC2	(T)11	19062	19072	LSC	rpoC2	(T)10c	16759	16768	LSC	rps2---rpoC2
(T)11	18963	18973	LSC	rpoC2	(AT)5	20325	20334	LSC	rpoC2	(T)11	18961	18971	LSC	rpoC2	(T)11	19021	19031	LSC	rpoC2	(AT)5	20385	20394	LSC	rpoC2	(A)12	23223	23234	LSC	rpoC1 intron	(T)11	19023	19033	LSC	rpoC2	(A)11	23195	23205	LSC	rpoC1 intron	(AT)5	20426	20435	LSC	rpoC2	(A)10	16770	16779	LSC	rps2---rpoC2
(AT)5	20327	20336	LSC	rpoC2	(A)12	23148	23159	LSC	rpoC1 intron	(AT)5	20325	20334	LSC	rpoC2	(AT)5	20385	20394	LSC	rpoC2	(A)12	23207	23218	LSC	rpoC1 intron	(T)12	26768	26779	LSC	rpoB	(AT)5	20387	20396	LSC	rpoC2	(T)12	26729	26740	LSC	rpoB	(A)13	23247	23259	LSC	rpoC1 intron	(T)11	18989	18999	LSC	rpoC2
(A)12	23150	23161	LSC	rpoC1 intron	(T)12	26683	26694	LSC	rpoB	(A)12	23148	23159	LSC	rpoC1 intron	(A)13	23207	23219	LSC	rpoC1 intron	(T)12	26752	26763	LSC	rpoB	(ATTT)3	42862	42873	LSC	psaA--ycf3	(A)10	23209	23218	LSC	rpoC1 intron	(T)10	30490	30499	LSC	psbM--trnD-GUC	(T)12	26783	26794	LSC	rpoB	(AT)5	20353	20362	LSC	rpoC2
(T)12	26685	26696	LSC	rpoB	(A)10	31698	31707	LSC	trnE-UUC---trnT-GGU	(T)12	26683	26694	LSC	rpoB	(T)12	26753	26764	LSC	rpoB	(ATTT)3	42846	42857	LSC	psaA--ycf3	(AT)5	43942	43951	LSC	ycf3 intron	(T)12	26742	26753	LSC	rpoB	(A)10	31727	31736	LSC	trnE-UUC--trnT-GGU	(TATT)3	42444	42455	LSC	psaA--ycf3	(A)12	23176	23187	LSC	rpoC1 intron
(A)10	31682	31691	LSC	trnE-UUC---trnT-GGU	(ATTT)3	42799	42810	LSC	psaA---ycf3	(ATTT)3	42778	42789	LSC	psaA---ycf3	(ATTT)3	42847	42858	LSC	psaA---ycf3	(AT)5	43926	43935	LSC	ycf3 intron	(A)12	45623	45634	LSC	ycf3--trnS-GGA	(A)10	31762	31771	LSC	trnE-UUC---trnT-GGU	(ATTT)3	42833	42844	LSC	psaA--ycf3	(ATTT)3	42495	42506	LSC	psaA--ycf3	(T)12	26711	26722	LSC	rpoB
(G)10	33241	33250	LSC	trnT-GGU---psbD	(AT)5	43879	43888	LSC	trnT-GGU---psbD	(AT)5	43858	43867	LSC	ycf3 intron	(AT)5	43927	43936	LSC	psaA---ycf3	(A)11	45607	45617	LSC	ycf3--trnS-GGA	(A)11	45782	45792	LSC	ycf3--trnS-GGA	(ATTT)3	42859	42870	LSC	psaA---ycf3	(AT)5	43889	43898	LSC	ycf3 intron	(AT)5	43575	43584	LSC	ycf3 intron	(T)10	30474	30483	LSC	trnE-UUC---trnT-GGU
(ATTT)3	42784	42795	LSC	psaA---ycf3	(A)12	45560	45571	LSC	ycf3 intron	(A)12	45539	45550	LSC	ycf3---trnS-GGA	(A)12	45608	45619	LSC	ycf3---trnS-GGA	(A)11	45765	45775	LSC	ycf3--trnS-GGA	(TA)6	45873	45884	LSC	ycf3--trnS-GGA	(AT)5	43939	43948	LSC	ycf3 intron	(A)11	45569	45579	LSC	ycf3--trnS-GGA	(T)11	44867	44877	LSC	ycf3 intron	(ATTT)3	42806	42817	LSC	psaA---ycf3
(AT)5	43864	43873	LSC	ycf3 intron	(A)10	45719	45728	LSC	ycf3---trnS-GGA	(A)10	45698	45707	LSC	yf3---trnS-GGA	(A)11	45767	45777	LSC	yf3---trnS-GGA	(TA)6	45856	45867	LSC	ycf3--trnS-GGA	(TA)6	45889	45900	LSC	ycf3--trnS-GGA	(T)10	45231	45240	LSC	ycf3 intron	(A)10	45727	45736	LSC	ycf3--trnS-GGA	(A)11	45252	45262	LSC	ycf3--trnS-GGA	(AT)5	43886	43895	LSC	ycf3 intron
(A)12	45545	45556	LSC	ycf3---trnS-GGA	(TA)9	45809	45826	LSC	yf3---trnS-GGA	(TA)6	45788	45799	LSC	yf3---trnS-GGA	(TA)6	45858	45869	LSC	yf3---trnS-GGA	(TA)6	45872	45883	LSC	ycf3--trnS-GGA	(AT)5	46537	46546	LSC	trnS-GGA--rps4	(A)11	45620	45630	LSC	ycf3---trnS-GGA	(TA)6	45833	45844	LSC	ycf3--trnS-GGA	(A)11	45410	45420	LSC	ycf3--trnS-GGA	(T)10	45178	45187	LSC	ycf3 intron
(A)10	45704	45827	LSC	yf3---trnS-GGA	(TA)6	45831	45842	LSC	yf3---trnS-GGA	(AT)5	46435	46444	LSC	trnS-GGA---rps4	(TA)6	45874	45885	LSC	yf3---trnS-GGA	(AT)5	46519	46528	LSC	trnS-GGA--rps4	(T)10	46729	46738	LSC	trnS-GGA--rps4	(A)11	45778	45788	LSC	yf3---trnS-GGA	(AT)5	46480	46489	LSC	trnS-GGA--rps4	(TA)6	45501	45512	LSC	ycf3--trnS-GGA	(A)10	45570	45579	LSC	ycf3---trnS-GGA
(TA)9	45794	45811	LSC	yf3---trnS-GGA	(AT)5	46478	46487	LSC	trnS-GGA---rps4	(ATTT)3	47898	47909	LSC	trnT-UGU---trnL-UAA	(AT)5	46521	46530	LSC	trnS-GGA---rps4	(T)10	46711	46720	LSC	trnS-GGA--rps4	(ATTT)3	48001	48012	LSC	trnT-UGU--trnL-UAA	(TA)6	45869	45880	LSC	yf3---trnS-GGA	(ATTT)3	47920	47931	LSC	trnT-UGU--trnL-UAA	(TA)6	45517	45528	LSC	ycf3--trnS-GGA	(A)11	45727	45737	LSC	yf3---trnS-GGA
(TA)6	45816	45827	LSC	yf3---trnS-GGA	(ATTT)3	47941	47952	LSC	trnT-UGU---trnL-UAA	(AT)5	50207	50216	LSC	ndhJ	(T)10	46713	46722	LSC	trnS-GGA---rps4	(ATTT)3	47983	47994	LSC	trnT-UGU--trnL-UAA	(AT)5	50310	50319	LSC	ndhJ	(TA)6	45885	45896	LSC	yf3---trnS-GGA	(AT)5	50229	50238	LSC	ndhJ	(T)10	46354	46363	LSC	trnS-GGA--rps4	(TA)6	45818	45829	LSC	yf3---trnS-GGA
(AT)5	46463	46472	LSC	trnS-GGA---rps4	(AT)5	50251	50260	LSC	ndhJ	(T)10	55553	55562	LSC	atpB	(ATTT)3	47985	47996	LSC	trnT-UGU---trnL-UAA	(AT)5	50292	50301	LSC	ndhJ	(T)10	55656	55665	LSC	atpB	(AT)5	46532	46541	LSC	trnS-GGA---rps4	(T)10	55575	55584	LSC	atpB	(ATTT)3	47623	47634	LSC	trnT-UGU--trnL-UAA	(TA)6	45834	45845	LSC	yf3---trnS-GGA
(ATTT)3	47926	47937	LSC	trnT-UGU---trnL-UAA	(T)10	55596	55605	LSC	atpB	(ATA)4	55607	55618	LSC	atpB---rbcL	(AT)5	50294	50303	LSC	ndhJ	(T)10	55638	55647	LSC	atpB	(ATA)4	55710	55721	LSC	atpB--rbcL	(ATTT)3	47995	48006	LSC	trnT-UGU---trnL-UAA	(ATA)4	55629	55640	LSC	atpB--rbcL	(A)10	48069	48078	LSC	trnT-UGU--trnL-UAA	(AT)5	46481	46490	LSC	trnS-GGA---rps14
(AT)5	49764	49773	LSC	TrnF-GAA---ndhJ	(ATA)6	55651	55668	LSC	atpB---rbcL	(AAATA)3	55618	55632	LSC	atpB---rbcL	(T)10	55640	55639	LSC	atpB	(ATA)4	55692	55703	LSC	atpB--rbcL	(AAATA)3	55721	55735	LSC	atpB--rbcL	(AT)5	50311	50320	LSC	ndhJ	(AAATA)3	55640	55654	LSC	atpB--rbcL	(AT)5	49933	49942	LSC	ndhJ	(ATTT)3	47943	47954	LSC	trnT-UGU---trnL-UAA
(AT)5	50236	50245	LSC	ndhJ	(A)11	55710	55720	LSC	atpB---rbcL	(A)11	55666	55676	LSC	atpB---rbcL	(ATA)4	55694	55705	LSC	atpB---rbcL	(AAATA)3	55703	55717	LSC	atpB--rbcL	(A)11	55769	55779	LSC	atpB--rbcL	(T)	55657	55666	LSC	atpB	(A)11	55688	55698	LSC	atpB--rbcL	(T)10	55278	55287	LSC	atpB	(A)12	48389	48400	LSC	trnT-UGU---trnL-UAA
(T)10	55581	55590	LSC	atpB	(A)10	56178	56187	LSC	atpB---rbcL	(A)11	56134	56144	LSC	atpB---rbcL	(AAATA)3	55705	55719	LSC	atpB---rbcL	(A)11	55751	55761	LSC	atpB--rbcL	(A)10	56237	56246	LSC	atpB--rbcL	(ATA)4	55711	55722	LSC	atpB---rbcL	(A)10	56156	56165	LSC	atpB--rbcL	(ATA)4	55332	55343	LSC	atpB--rbcL	(AT)5	50261	50270	LSC	ndhJ
(ATA)4	55636	55647	LSC	atpB---rbcL	(TA)5	60210	60219	LSC	accD---psaI	(TA)5	60167	60176	LSC	accD---psaI	(A)11	55753	55763	LSC	atpB---rbcL	(A)10	56219	56228	LSC	atpB--rbcL	(TA)5	60250	60259	LSC	accD--psaI	(AAATA)3	55722	55736	LSC	atpB---rbcL	(T)10	60457	60466	LSC	psaI--ycf4	(AAATA)3	55343	55357	LSC	atpB--rbcL	(T)10	55598	55607	LSC	atpB
(A)11	55689	55699	LSC	atpB---rbcL	(T)10	60491	60500	LSC	psaI---ycf4	(T)10	60448	60457	LSC	psaI---ycf4	(A)10	56221	56230	LSC	atpB---rbcL	(TA)5	60232	60241	LSC	accD--psaI	(TA)6	60719	60730	LSC	psaI--ycf4	(A)10	55770	55779	LSC	atpB---rbcL	(T)10	64030	64039	LSC	petA--psbJ	(A)12	55391	55402	LSC	atpB--rbcL	(A)11	55714	55724	LSC	atpB---rbcL
(A)11	56157	56167	LSC	atpB---rbcL	(TA)6	60686	60697	LSC	psaI---ycf4	(TA)6	60643	60654	LSC	psaI---ycf4	(TA)5	60234	60243	LSC	accD---psaI	(TA)6	60701	60712	LSC	psaI--ycf4	(TTC)4	68652	68663	LSC	psaJ--rpl33	(TA)5	60267	60276	LSC	accD---psaI	(TTC)4	68568	68579	LSC	psaJ--rpl33	(A)10	55860	55869	LSC	atpB--rbcL	(A)10	56182	56191	LSC	atpB
(TA)5	60190	60199	LSC	accD---psaI	(TTC)4	68588	68599	LSC	psaJ---rpl33	(TTC)4	68565	68576	LSC	psaJ---rpl33	(TA)6	60703	60714	LSC	psaI---ycf4	(TTC)4	68652	68663	LSC	psaJ--rpl33	(A)10	71036	71045	LSC	rps12--clpP	(T)10	60548	60557	LSC	psaI---ycf4	(A)12	71273	71284	LSC	clpP intron	(A)10	57914	57923	LSC	rbcL--accD	(TA)5	60215	60224	LSC	accD---psaI
(T)10	60471	60480	LSC	psaI---ycf4	(A)10	71293	71302	LSC	clpP intron	(A)10	71270	71279	LSC	clpP intron	(TTC)4	68654	68665	LSC	psaJ---rpl33	(A)10	71036	71045	LSC	rps12--clpP	(TA)7	71549	71562	LSC	clpP intron	(TA)6	60750	60761	LSC	psaI---ycf4	(TA)6	71467	71478	LSC	clpP intron	(TA)5	59894	59903	LSC	accD--psaI	(T)10	60488	60497	LSC	psaI---ycf4
(TA)6	60666	60677	LSC	psaI---ycf4	(TA)6	71485	71496	LSC	clpP intron	(TA)6	71462	71473	LSC	clpP intron	(A)10	71038	71047	LSC	rpl20---clpP	(TA)7	71549	71562	LSC	clpP intron	(TTAATA)3	71848	71865	LSC	clpP intron	(TTC)4	68672	68683	LSC	psaJ---rpl33	(ATTA)3	72621	72632	LSC	clpP intron	(T)10	60167	60176	LSC	psaI--ycf4	(TA)6	60683	60694	LSC	psaI---ycf4
(TTC)4	68563	68574	LSC	psaJ---rpl33	(ATTA)3	72639	72650	LSC	clpP intron	(ATTA)3	72616	72627	LSC	clpP intron	(TA)7	71551	71564	LSC	clpP intron	(ATTA)3	72704	72715	LSC	clpP intron	(ATTA)3	72710	72721	LSC	clpP intron	(TA)6	71568	71579	LSC	clpP intron	(T)12	73108	73119	LSC	clpP--psbB	(TA)6	60366	60377	LSC	psaI--ycf4	(TTC)4	68584	68595	LSC	psaJ---rpl33
(A)10	71268	71277	LSC	clpP intron	(T)12	73126	73137	LSC	clpP---psbB	(T)13	73103	73115	LSC	clpP---psbB	(ATTA)3	72706	72717	LSC	clpP intron	(T)12	73191	73202	LSC	clpP--psbB	(T)12	73197	73208	LSC	clpP--psbB	(ATTA)3	72721	72732	LSC	clpP intron	(T)10	79202	79211	LSC	rpoA	(TTC)4	68266	68277	LSC	psaJ--rpl33	(A)10	71254	71263	LSC	clpP intron
(TA)6	71460	71471	LSC	clpP intron	(T)10	79220	79229	LSC	rpoA	(T)10	79198	79207	LSC	rpoA	(T)12	73193	73204	LSC	clpP---psbB	(T)10	79278	79287	LSC	rpoA	(T)10	79284	79293	LSC	rpoA	(T)11	73208	73218	LSC	clpP---psbB	(T)11	80562	80572	LSC	rps11--rpl36	(A)10	70970	70979	LSC	clpP intron	(TA)5	71446	71455	LSC	clpP intron
(ATTA)3	72614	72625	LSC	clpP intron	(T)11	80580	80590	LSC	rps11---rpl36	(T)10	80558	80567	LSC	clpP intron	(T)10	79280	79289	LSC	rpoA	(T)11	80638	80648	LSC	rps11--rpl36	(T)11	80644	80654	LSC	rps11--rpl36	(T)10	79301	79310	LSC	rpoA	(A)11	82219	82229	LSC	rpl14--rpl16	(TA)5	71161	71170	LSC	clpP intron	(A)10	72180	72189	LSC	clpP intron
(T)12	73101	73112	LSC	clpP---psbB	(A)10	82231	82240	LSC	rpl14---rpl16	(A)11	82208	82218	LSC	rps11---rpl36	(T)11	80640	80650	LSC	rps11---rpl36	(A)10	82289	82298	LSC	rpl14--rpl16	(A)11	82295	82305	LSC	rpl14--rpl16	(T)10	80661	80670	LSC	rps11---rpl36	(AT)6	84970	84981	LSC	rpl22--rps19	(A)10	71885	71894	LSC	clpP intron	(ATTA)3	72609	72620	LSC	clpP intron
(T)10	79195	79204	LSC	rpoA	(AT)8	84977	84992	LSC	rpl22---rps19	(AT)8c(T)13	84955	84970	LSC	rpl22---rps19	(A)11	82291	82301	LSC	rpl14---rpl16	(AT)8	85030	85045	LSC	rpl22--rps19	(AT)7	85037	85050	LSC	rpl22--rps19	(T)10	81884	81893	LSC	rpsB---rpl14	(T)12	84983	84994	LSC	rpl22--rps19	(ATTA)3	72314	72325	LSC	clpP intron	(T)16	73096	73111	LSC	clpP---psbB
(T)11	80555	80565	LSC	rps11---rpl36	(T)13	85994	85006	IRB	rpl22---rps19	(T)13	84972	84984	LSC	rpl22---rps19	(AT)8	85033	85048	LSC	rpl22---rps19	(T)14	85047	85060	LSC	rpl22--rps19	(T)14	85052	85065	LSC	rpl22--rps19	(A)11	82318	82328	LSC	rpl14---rpl16	(T)14	85297	85310	IRb	rps19-rpl2	(T)10	78862	78871	LSC	rpoA	(T)10	79210	79219	LSC	rpoA
(A)10	82206	82215	LSC	rpl14---rpl16	(T)14	85309	85322	IRB	rps19---rpl2	(T)14	85287	85300	IRB	rps19---rpl2	(T)13	85050	85062	LSC	rpl22---rps19	(T)14	85363	85376	IRb	rps19--rpl2	(T)14	85368	85381	IRb	rps19--rpl2	(T)10	83684	83693	LSC	rpl16 intron	(G)13	94225	94237	IRb	ycf2--trnL-CAA	(A)13	81877	81889	LSC	rpl14--rpl16	(AT)6	84970	84981	LSC	rpl22---rps19
(AT)8	84952	84967	LSC	rpl22---rps19	(G)11	94222	94232	IRB	ycf2---trnL-CAA	(G)11	94200	94210	IRB	ycf2---trnL-CAA	(T)14	85365	85378	IRB	rps19---rpl2	(G)11	94258	94268	IRb	ycf2--trnL-CAA	(G)11	94263	94273	IRb	ycf2--trnL-CAA	(AT)8	85066	85081	LSC	rpl22---rps19	(T)10	100613	100622	IRb	ycf15--trnV-GAC	(AT)7	84658	84671	LSC	rpl22--rps19	(T)12	84983	84994	LSC	rpl22---rps19
(T)13	84969	84981	LSC	rpl22---rps19	(A)10	97328	97337	IRB	ndhB---rps7	(A)10	97306	97315	IRB	rpl22---rps19	(G)11	94260	94270	IRB	ycf2---trnL-CAA	(A)10	97364	97373	IRb	ndhB--rps7	(A)10	97369	97378	IRb	ndhB--rps7	(T)12	85083	85094	LSC	rpl22---rps19	(TAT)4	101194	101205	IRb	ycf15--trnV-GAC	(T)14	84673	84686	LSC	rpl22--rps19	(T)14	85297	85310	IRB	rpl22---rps19
(T)14	85284	85297	IRB	rps19---rpl2	(T)10	100609	100618	IRB	ycf15---trnV-GAC	(T)10	100587	100596	IRB	ndhB---rps7	(A)10	97366	97375	IRB	ndhB---rps7	(T)10	100645	100654	IRb	ycf15--trnV-GAC	(T)10	100650	100659	IRb	ycf15--trnV-GAC	(T)14	85397	85410	IRB	rps19---rpl2	(TAGT)3	103247	103258	IRb	ycf15--trnV-GAC	(T)14	84989	85002	IRb	rps19-rpl2	(G)11	94192	94202	IRB	ycf2---trnL-CAA
(G)11	94197	94207	IRB	ycf2---trnL-CAA	(TAT)4	101190	101201	IRB	ycf15---trnV-GAC	(TAT)4	101168	101179	IRB	ycf15---trnV-GAC	(T)10	100630	100639	IRB	ycf15---trnV-GAC	(TAT)4	101226	101237	IRb	ycf15--trnV-GAC	(TAT)4	101231	101242	IRb	ycf15--trnV-GAC	(G)13	94274	94286	IRB	ycf2---trnL-CAA	(T)12	108793	108804	IRb	trnI-GAU intron	(G)12	93884	93895	IRb	ycf2--trnL-CAA	(T)10	100468	100477	IRB	ycf15---trnV-GAC
(A)10	97303	97312	IRB	ndhB---rps7	(TAGT)3	103243	103254	IRB	ycf15---trnV-GAC	(TAGT)3	103221	103232	IRB	ycf15---trnV-GAC	(TAT)4	101211	101222	IRB	ycf15---trnV-GAC	(TAGT)3	103279	103290	IRb	ycf15--trnV-GAC	(TAGT)3	103284	103295	IRb	ycf15--trnV-GAC	(T)10	100663	100672	IRB	ycf15---trnV-GAC	(AGGT)3	112072	112083	IRb	rrn23	(T)10	100272	100281	IRb	ycf15--trnV-GAC	(TAT)4	101049	101060	IRB	ycf15---trnV-GAC
(T)10	100584	100593	IRB	ycf15---trnV-GAC	(T)12	108782	108793	IRB	trnI-GAU intron	(T)12	108762	108773	IRB	trnI-GAU intron	(TAGT)3	103264	103275	IRB	ycf15---trnV-GAC	(T)12	108817	108828	IRb	trnI-GAU intron	(T)12	108822	108833	IRb	trnI-GAU intron	(TAT)4	101244	101255	IRB	ycf15---trnV-GAC	(T)13	114238	114250	IRb	trnR-GAC--trnN-GUU	(TAT)4	100853	100864	IRb	ycf15--trnV-GAC	(T)11	106485	106495	IRB	trnI-GAU intron
(TAT)4	101165	101176	IRB	ycf15---trnV-GAC	(AGGT)3	112061	112072	IRB	rrn23	(AGGT)3	112041	112052	IRB	rrn23	(T)12	108802	108813	IRB	trnI-GAU intron	(AGGT)3	112096	112107	IRb	rrn23	(AGGT)3	112101	112112	IRb	rrn23	(TAGT)3	103297	103308	IRB	ycf15---trnV-GAC	(A)10	116571	116580	IRb	Ψycf1	(TAGT)3	102392	102403	IRb	ycf15--trnV-GAC	(AGGT)3	109763	109774	IRB	rrn23
(TAGT)3	103218	103229	IRB	ycf15---trnV-GAC	(T)10	114240	114249	IRB	trnR-ACG---trnN-GUU	(T)11	114220	114230	IRB	ycf15---trnV-GAC	(AGGT)3	112081	112092	IRB	rrn23	(T)11	114230	114240	IRb	trnR-GAC--trnN-GUU	(T)11	114235	114245	IRb	trnR-GAC--trnN-GUU	(T)11	108835	108845	IRB	trnI-GAU intron	(TA)5	120310	120319	SSC	ndhF--rpl32	(T)11	107936	107946	IRb	trnI-GAU intron	(A)10	114258	114267	IRB	trnN-GUU---ndhF
(T)11	108757	108767	IRB	trnI-GAU intron	(A)10	116570	116579	IRB	trnN-GUU---ndhF	(A)10	116551	116560	IRB	trnR-ACG---trnN-GUU	(T)11	114215	114225	IRB	trnR-ACG---trnN-GUU	(A)10	116561	116570	IRb	Ψycf1	(A)10	116566	116575	IRb	Ψycf1	(AGGT)3	112113	112124	IRB	rrn23	(A)10	120563	120572	SSC	rpl32	(AGGT)3	111223	111234	IRb	rrn23	(A)10	117732	117741	SSC	ndhF---rpl32
(AGGT)3	112035	112046	IRB	rrn23	(TA)5	120313	120322	SSC	ndhF---rpl32	(TA)5	120293	120302	IRB	ndhF---rpl32	(A)10	116546	116555	IRB	trnN-GUU---ndhF	(TA)5	120306	120315	SSC	ndhF--rpl32	(TA)5	120305	120314	SSC	ndhF--rpl32	(T)11	114279	114289	IRB	trnR-ACG---trnN-GUU	(TA)7	120878	120891	SSC	rpl32--trnL-UAG	(T)10	113389	113398	IRb	trnR-GAC--trnN-GUU	(TA)5	117995	118004	SSC	ndhF---rpl32
(T)10	114214	114223	IRB	trnR-ACG---trnN-GUU	(A)10	120566	120575	SSC	rpl32	(A)10	120546	120555	IRB	rpl32	(TA)5	120291	120300	SSC	ndhF---rpl32	(A)10	120559	120568	SSC	rpl32	(A)10	120558	120567	SSC	rpl32	(A)10	116610	116619	IRB	trnN-GUU---ndhF	(AT)5	120895	120904	SSC	rpl32--trnL-UAG	(A)10	115719	115728	IRb	Ψycf1	(A)10	118248	118257	SSC	rpl32
(A)10	116544	116553	IRB	trnN-GUU---ndhF	(TA)7	120881	120894	SSC	rpl32---trnL-UAG	(TA)7	120861	120874	IRB	rpl32---trnL-UAG	(A)10	120544	120553	SSC	rpl32	(TA)7	120874	120887	SSC	rpl32--trnL-UAG	(TA)7	120873	120886	SSC	rpl32--trnL-UAG	(TA)5	120395	120404	SSC	ndhF---rpl32	(TTAT)3	120958	120969	SSC	rpl32--trnL-UAG	(TA)5	119484	119493	SSC	ndhF--rpl32	(TA)6	118563	118574	SSC	rpl32---trnL-UAG
(TA)5	120303	120312	SSC	ndhF---rpl32	(AT)5	120898	120907	SSC	rpl32---trnL-UAG	(AT)5	120878	120887	SSC	rpl32---trnL-UAG	(TA)7	120859	120872	SSC	rpl32---trnL-UAG	(AT)5	120891	120900	SSC	rpl32--trnL-UAG	(AT)5	120890	120899	SSC	rpl32--trnL-UAG	(A)10	120648	120657	SSC	rpl32	(A)13	121221	121233	SSC	rpl32--trnL-UAG	(A)10	119737	119746	SSC	rpl32	(AT)5	118578	118587	SSC	rpl32---trnL-UAG
(A)10	120556	120565	SSC	rpl32	(TTAT)3	120961	120972	SSC	rpl32---trnL-UAG	(TTAT)3	120941	120952	SSC	rpl32---trnL-UAG	(AT)5	120876	120855	SSC	rpl32---trnL-UAG	(TTAT)3	120954	120965	SSC	rpl32--trnL-UAG	(TTAT)3	120953	120964	SSC	rpl32--trnL-UAG	(TA)6	120963	120974	SSC	rpl32---trnL-UAG	(TTGA)3	125016	125027	SSC	ndhE	(TA)6	120052	120063	SSC	rpl32--trnL-UAG	(TTAT)3	118641	118652	SSC	rpl32---trnL-UAG
(TA)7	120871	120884	SSC	rpl32---trnL-UAG	(A)13	121224	121236	SSC	rpl32---trnL-UAG	(A)13	121204	121216	SSC	rpl32---trnL-UAG	(TTAT)3	120939	120950	SSC	rpl32---trnL-UAG	(A)13	121217	121229	SSC	rpl32--trnL-UAG	(A)15	121216	121230	SSC	rpl32--trnL-UAG	(AT)5	120978	120987	SSC	rpl32---trnL-UAG	(A)11	125452	125462	SSC	ndhE--ndhG	(AT)5	120067	120076	SSC	rpl32--trnL-UAG	(A)13	118904	118916	SSC	rpl32---trnL-UAG
(AT)5	120888	120897	SSC	rpl32---trnL-UAG	(TTGA)3	125013	125024	SSC	ndhE	(TTGA)3	124999	125010	SSC	ndhE	(A)13	121202	121214	SSC	rpl32---trnL-UAG	(TTGA)3	125012	125023	SSC	ndhE	(TTGA)3	125013	125024	SSC	ndhE	(TTAT)3	121041	121052	SSC	rpl32---trnL-UAG	(TA)5	126058	126067	SSC	ndhG--ndhI	(TTAT)3	120130	120141	SSC	rpl32--trnL-UAG	(TTGA)3	122699	122710	SSC	trnN-GUU---ndhF
(TTAT)3	120951	120962	SSC	rpl32---trnL-UAG	(A)11	125449	125459	SSC	ndhE---ndhG	(A)11	125435	125445	SSC	ndhE---ndhG	(TTGA)3	124997	125008	SSC	ndhE	(A)11	125448	125458	SSC	ndhE--ndhG	(A)11	125449	125459	SSC	ndhE--ndhG	(A)16	121304	121319	SSC	rpl32---trnL-UAG	(CAAT)3	126304	126315	SSC	ndhG--ndhI	(A)12	120388	120399	SSC	rpl32--trnL-UAG	(A)12	123135	123146	SSC	ndhE---ndhG
(A)13	121214	121226	SSC	rpl32---trnL-UAG	(CAAT)3	126293	126304	SSC	ndhE---ndhG	(CAAT)3	126287	126298	SSC	ndhG---ndhI	(A)11	125433	125443	SSC	ndhE---ndhG	(TA)5	126054	126063	SSC	ndhG--ndhI	(TA)5	126055	126064	SSC	ndhG--ndhI	(TTGA)3	125102	125113	SSC	ndhE	(A)10	127221	127230	SSC	ndhA	(T)10	121373	121382	SSC	ccsA	(TA)5	123742	123751	SSC	ndhG---ndhI
(TTGA)3	125003	125014	SSC	ndhE---ndhG	(A)10	127210	127219	SSC	ndhA	(A)10	127204	127213	SSC	ndhA	(TA)5	126039	126048	SSC	ndhG---ndhI	(CAAT)3	126300	126311	SSC	ndhG--ndhI	(CAAT)3	126301	126312	SSC	ndhG--ndhI	(A)11	125538	125548	SSC	ndhE---ndhG	(T)16	133161	133176	SSC	ycf1	(TTGA)3	124182	124193	SSC	ndhE	(CAAT)3	123988	123999	SSC	ndhG---ndhI
(A)11	125439	125449	SSC	ndhE---ndhG	(T)12	133150	133161	SSC	ycf1	(T)12	133144	133155	SSC	ycf1	(CAAT)3	126285	126296	SSC	ndhG---ndhI	(A)10	127217	127226	SSC	ndhA	(A)10	127218	127227	SSC	ndhA	(TA)5	126144	126153	SSC	ndhG---ndhI	(T)10	133835	133844	SSC	ycf1	(A)10	124618	124627	SSC	ndhE--ndhG	(A)10	124905	124914	SSC	ndhA
(CAAT)3	126283	126294	SSC	ndhE---ndhG	(T)10	133818	133827	SSC	ycf1	(T)10	133812	133821	SSC	ycf1	(A)10	127202	127211	SSC	ndhA	(T)16	133157	133172	SSC	ycf1	(T)16	133158	133173	SSC	ycf1	(CAAT)3	126391	126402	SSC	ndhG---ndhI	(A)10	134421	134430	SSC	ycf1	(TA)5	125223	125232	SSC	ndhG--ndhI	(T)16	130836	130851	SSC	ycf1
(A)10	127200	127209	SSC	ndhA	(A)10	134404	134413	IRA	ycf1	(A)10	134398	134407	SSC	ycf1	(T)16	133142	133157	SSC	ycf1	(T)10	133825	133834	SSC	ycf1	(T)10	133826	133835	SSC	ycf1	(A)10	127308	127317	SSC	ndhA	(T)10	135146	135155	IRa	ycf1	(CAAT)3	125475	125486	SSC	ndhG--ndhI	(T)10	131504	131513	SSC	ycf1
(T)12	133141	133152	SSC	ycf1	(T)10	135129	135138	IRA	ycf1	(T)10	135123	135132	IRA	ycf1	(T)10	133810	133819	SSC	ycf1	(A)10	134411	134420	SSC	ycf1	(A)10	134412	134421	SSC	ycf1	(T)16	133248	133263	SSC	ycf1	(A)13	137476	137488	IRa	trnN-GUU--trnR-ACG	(A)10	126392	126401	SSC	ndhA	(A)10	132090	132099	SSC	ycf1
(T)10	133809	133818	SSC	ycf1	(A)10	137459	137468	IRA	trnN-GUU---trnR-ACG	(A)11	137453	137463	IRA	trnN-GUU---trnR-ACG	(A)10	134396	134405	SSC	ycf1	(T)10	135136	135145	IRa	ycf1	(T)10	135137	135146	IRa	ycf1	(T)10	133916	133925	SSC	ycf1	(CTAC)3	139641	139652	IRa	rrn23	(T)16	132324	132339	SSC	ycf1	(T)10	132815	132824	IRA	ycf1
(A)10	134395	134404	SSC	ycf1	(CTAC)3	139634	139645	IRA	rrn23	(CTAC)3	139629	139640	IRA	rrn23	(T)10	135121	135130	IRA	ycf1	(A)11	137466	137476	IRa	trnN-GUU--trnR-ACG	(A)11	137467	137477	IRa	trnN-GUU--trnR-ACG	(A)10	134502	134511	SSC	ycf1	(A)12	142922	142933	IRa	trnI-GAU intron	(T)10	132992	133001	SSC	ycf1	(CTAC)3	137306	137317	IRA	rrn23
(T)10	135120	135129	IRA	ycf1	(A)12	142915	142926	IRA	trnI---GAU intron	(A)12	142910	142921	IRA	trnI---GAU intron	(A)11	137451	137461	IRA	trnN-GUU---trnR-ACG	(CTAC)3	139597	139608	IRa	rrn23	(CTAC)3	139598	139609	IRa	rrn23	(T)10	135227	135236	IRA	ycf1	(ACTA)3	148468	148479	IRa	trnV-GAC--ycf15	(A)10	133578	133587	SSC	ycf1	(A)11	140587	140597	IRA	trnI---GAU intron
(A)10	137450	137459	IRA	trnN-GUU---trnR-ACG	(ACTA)3	148454	148465	IRA	trnV-GAC---ycf15	(ACTA)3	148451	148462	IRA	trnV-GAC---ycf15	(CTAC)3	139582	139593	IRA	rrn23	(A)12	142878	142889	IRa	trnI-GAU intron	(A)12	142879	142890	IRa	trnI-GAU intron	(A)11	137557	137567	IRA	trnN-GUU---trnR-ACG	(ATA)4	150521	150532	IRa	trnV-GAC--ycf15	(T)10	134303	134312	IRa	ycf1	(ATA)4	146022	146033	IRA	trnV-GAC---ycf15
(CTAC)3	139625	139636	IRA	rrn23	(ATA)4	150507	150518	IRA	trnV-GAC---ycf15	(ATA)4	150504	150515	IRA	trnV-GAC---ycf15	(A)12	142863	142874	IRA	trnI---GAU intron	(ACTA)3	148416	148427	IRa	trnV-GAC--ycf15	(ACTA)3	148417	148428	IRa	trnV-GAC--ycf15	(CTAC)3	139720	139731	IRA	rrn23	(A)10	151104	151113	IRa	trnV-GAC--ycf15	(A)10	136633	136642	IRa	trnN-GUU--trnR-ACG	(A)10	146605	146614	IRA	trnV-GAC---ycf15
(A)11	142906	142916	IRA	trnI---GAU intron	(A)10	151090	151099	IRA	trnV-GAC---ycf15	(A)10	151087	151096	IRA	trnV-GAC---ycf15	(ACTA)3	148401	148412	IRA	trnV-GAC---ycf15	(ATA)4	150469	150480	IRa	trnV-GAC--ycf15	(ATA)4	150470	150481	IRa	trnV-GAC--ycf15	(A)11	143001	143011	IRA	trnI---GAU intron	(C)13	157489	157501	IRa	trnL-CAA--ycf2	(CTAC)3	138795	138806	IRa	rrn23	(C)11	152880	152890	IRA	trnL-CAA---ycf2
(ACTA)3	148444	148455	IRA	trnV-GAC---ycf15	(T)10	154371	154380	IRA	rps7---ndhB	(T)10	154368	154377	IRA	rps7---bdhB	(ATA)4	150454	150465	IRA	trnV-GAC---ycf15	(A)10	151052	151061	IRa	trnV-GAC--ycf15	(A)10	151053	151062	IRa	trnV-GAC--ycf15	(ACTA)3	148538	148549	IRA	trnV-GAC---ycf15	(A)14	166416	166429	IRa	rpl2--trnH-GUG	(A)11	142085	142095	IRa	trnI-GAU intron	(A)14	161772	161785	IRA	rpl2---trnH-GUG
(ATA)4	150497	150508	IRA	trnV-GAC---ycf15	(C)11	157476	157486	IRA	trnL-CAA---ycf2	(C)11	157473	157483	IRA	trnL-CAA---ycf2	(A)10	151037	151046	IRA	trnV-GAC---ycf15	(T)10	154333	154342	IRa	rps7--ndhB	(T)10	154334	154343	IRa	rps7--ndhB	(ATA)4	150591	150602	IRA	trnV-GAC---ycf15						(ACTA)3	147628	147639	IRa	trnV-GAC--ycf15
(A)10	151080	151089	IRA	trnV-GAC---ycf15	(A)14	166386	166399	IRA	rpl2---trnH-GUG	(A)14	166383	166396	IRA	rpl2---trnH-GUG	(T)10	154301	154310	IRA	rps7---bdhB	(C)11	157438	157448	IRa	trnL-CAA--ycf2	(C)11	157439	157449	IRa	trnL-CAA--ycf2	(A)10	151174	151183	IRA	trnV-GAC---ycf15						(ATA)4	149167	149178	IRa	trnV-GAC--ycf15
(T)10	154361	154370	IRA	rps7---bdhB											(C)11	157406	157416	IRA	trnL-CAA---ycf2	(A)14	166330	166343	IRa	rpl2--trnH-GUG	(A)14	166331	166344	IRa	rpl2--trnH-GUG	(C)13	157560	157572	IRA	trnL-CAA---ycf2						(A)10	149750	149759	IRa	trnV-GAC--ycf15
(C)11	157466	157476	IRA	trnL-CAA---ycf2											(A)14	166298	166311	IRA	rpl2---trnH-GUG											(A)14	166436	166449	IRA	rpl2---trnH-GUG						(C)12	156136	156147	IRa	trnL-CAA--ycf2
(A)14	166376	166389	IRA	rpl2---trnH-GUG																																				(A)14	165029	165042	IRa	rpl2--trnH-GUG
[truncated: 60 more columns]
