# Supplementary material for: The plastid genome of twenty-two species from Ferula, Talassia, and Soranthus: comparative analysis, phylogenetic implications, and adaptive evolution
Source: BMC Plant Biol. 2023 Jan 5;23:9. doi: 10.1186/s12870-022-04027-4 (PMC9814190; doi:10.1186/s12870-022-04027-4)
Supplement: Supplementary file 6 — Additional file 6: Table S3. The distribution of repeat sequences in the 22 plastomes. [file 12870_2022_4027_MOESM6_ESM.xlsx]

## Sheet: Sheet1
Table S3 The distribution of repeat sequences in the 22 plastomes.
Species	Repeat length (1st)	Start position of the 1st repeat	Repeat type	Length of the 2nd repeat	Start position og the 2nd repeat	Mismatch	Start	End	Region	Repeat sequences
F. sinkiangensis	102	91803	P	102	159749	-2	ycf2	ycf2	IRb/IRa	TTAGTGATGATATTGATGCTAGTGAGGATATTGATGCTAGTGAGGATATTGATGCTAGTGAGGATATTGATGCTAGTGACGATATTGATGCTAGTGACGATA
	102	91821	P	102	159767	-2	ycf2	ycf2	IRb/IRa	CTAGTGAGGATATTGATGCTAGTGAGGATATTGATGCTAGTGAGGATATTGATGCTAGTGACGATATTGATGCTAGTGACGATATTGATGCTAGTGACGATA
	84	91803	P	84	159749	-3	ycf2	ycf2	IRb/IRa	TTAGTGATGATATTGATGCTAGTGAGGATATTGATGCTAGTGAGGATATTGATGCTAGTGAGGATATTGATGCTAGTGACGATA
	84	91839	P	84	159785	-3	ycf2	ycf2	IRb/IRa	CTAGTGAGGATATTGATGCTAGTGAGGATATTGATGCTAGTGACGATATTGATGCTAGTGACGATATTGATGCTAGTGACGATA
	79	70769	P	79	104064	0	rps12---clpP	ycf15---trnV-GAC	LSC/IRb	AATAAGTTGTTTAATAGTTGGCATGTTGAATCATATCATATAAATAATGGGCTGGTTTAGATCGATCCTAACCTGATGA
	60	91803	P	60	159755	-3	ycf2	ycf2	IRb/IRa	TTAGTGATGATATTGATGCTAGTGAGGATATTGATGCTAGTGAGGATATTGATGCTAGTG
	60	91857	P	60	159809	-3	ycf2	ycf2	IRb/IRa	CTAGTGAGGATATTGATGCTAGTGACGATATTGATGCTAGTGACGATATTGATGCTAGTG
	48	91803	P	48	159749	-3	ycf2	ycf2	IRb/IRa	TTAGTGATGATATTGATGCTAGTGAGGATATTGATGCTAGTGAGGATA
	48	91875	P	48	159821	-3	ycf2	ycf2	IRb/IRa	CTAGTGACGATATTGATGCTAGTGACGATATTGATGCTAGTGACGATA
	45	91846	P	45	159745	-2		ycf2	IRb/IRa	GGATATTGATGCTAGTGAGGATATTGATGCTAGTGACGATATTGA
	45	91882	P	45	159781	-2	ycf2	ycf2	IRb/IRa	CGATATTGATGCTAGTGACGATATTGATGCTAGTGACGATATCGA
	45	91828	P	45	159745	-3	ycf2	ycf2	IRb/IRa	CGATATTGATGCTAGTGACGATATTGATGCTAGTGACGATATCGA
	45	91882	P	45	159799	-3	ycf2	ycf2	IRb/IRa	CGATATTGATGCTAGTGACGATATTGATGCTAGTGACGATATCGA
	41	91864	P	41	159749	0	ycf2	ycf2	IRb/IRa	GGATATTGATGCTAGTGACGATATTGATGCTAGTGACGATA
	41	91882	P	41	159767	0	ycf2	ycf2	IRb/IRa	CGATATTGATGCTAGTGACGATATTGATGCTAGTGACGATA
	41	127560	P	41	152700	-1	ndhA intron	ycf15---rps12	SSC/IRa	TTACAGAACCGTACATGAGATTTTCACCTCATACGGCTCCT
	39	44563	P	39	152700	-2	ycf3 intron	ycf15---rps12	SSC/IRa	CCAGAACCGTACATGAGATTTTCATCTCATACGGCTCCT
	35	44566	P	35	155774	-3	ycf3 intron	ycf2	LSC/IRa	GAACCGTACATGAGATTTTCATCTCATACGGCTCC
	34	113443	P	34	138163	-1	rrn4.5---rrn5	rrn5---rrn4.5	IRb/IRa	TCATTGTTCAACTCTTTGACAACACGAAAAAACC
	34	113475	P	34	138195	-1	rrn4.5---rrn5	rrn5---rrn4.5	IRb/IRa	CCATTGTTCAACTCTTTGACAACATGAAAAAACC
	34	91803	P	34	159745	-3	ycf2	ycf2	IRb/IRa	TTAGTGATGATATTGATGCTAGTGAGGATATTGA
	34	91893	P	34	159835	-3	ycf2	ycf2	IRb/IRa	CTAGTGACGATATTGATGCTAGTGACGATATCGA
	33	127568	P	33	152700	0	ndhA intron	ycf15---rps12	SSC/IRa	CCGTACATGAGATTTTCACCTCATACGGCTCCT
	31	113808	P	31	113808	-3	rrn4.5---rrn5	rrn4.5---rrn5	IRb/IRb	CTTATTTCTTTTTCAATATGAAAAAGAAATA
	31	137833	P	31	137833	-3	trnR-ACG---rrn5	trnR-ACG---rrn5	IRa/IRa	TTTATTTCTTTTTCATATTGAAAAAGAAATA
	30	8607	P	30	46340	0	psbI-trnS-GCU	trnS-GGA	LSC/LSC	AACGGAAAGAGAGGGATTCGAACCCTCGGT
	30	30153	P	30	30153	0	petN---psbM	petN---psbM	LSC/LSC	GGTAAGAAAGAAATATATATTTCTTTCTTA
	30	36354	P	30	46340	-3	psbC---trnS-UGA	trnS-GGA	LSC/LSC	AAAGGAGAGAGAGGGATTCGAACCCTCGAT
	30	89364	P	30	162236	-3	ycf2	ycf2	IRb/IRa	GTTTCTTTTTGTCCAAGTCACTTCTTTTTT
	30	89406	P	30	162278	-3	ycf2	ycf2	IRb/IRa	TTTTCTTTTTGTCTAACTCACTTCCTTTTT
	30	90543	P	30	161084	-3	ycf2	ycf2	IRb/IRa	GCCTATTGCCGATACACCTATTGCCGATAC
	30	90558	P	30	161099	-3	ycf2	ycf2	IRb/IRa	ACCTATTGCCGATACACCGATTGCCAATAC
	30	91864	P	30	159742	-3	ycf2	ycf2	IRb/IRa	GGATATTGATGCTAGTGACGATATTGATGC
	30	91900	P	30	159778	-3	ycf2	ycf2	IRb/IRa	CGATATTGATGCTAGTGACGATATCGATCG
	102	91803	F	102	91821	-2	ycf2	ycf2	IRb/IRb	TTAGTGATGATATTGATGCTAGTGAGGATATTGATGCTAGTGAGGATATTGATGCTAGTGAGGATATTGATGCTAGTGACGATATTGATGCTAGTGACGATA
	102	159749	F	102	159767	-2	ycf2	ycf2	IRa/IRa	GATATCGTCACTAGCATCAATATCGTCACTAGCATCAATATCGTCACTAGCATCAATATCCTCACTAGCATCAATATCCTCACTAGCATCAATATCCTCACT
	84	91803	F	84	91839	-3	ycf2	ycf2	IRb/IRb	TTAGTGATGATATTGATGCTAGTGAGGATATTGATGCTAGTGAGGATATTGATGCTAGTGAGGATATTGATGCTAGTGACGATA
	84	159749	F	84	159785	-3	ycf2	ycf2	IRa/IRa	GATATCGTCACTAGCATCAATATCGTCACTAGCATCAATATCGTCACTAGCATCAATATCCTCACTAGCATCAATATCCTCACT
	79	70769	F	79	147529	0	rps12---clpP	trnV-GAC---ycf15	LSC/IRa	AATAAGTTGTTTAATAGTTGGCATGTTGAATCATATCATATAAATAATGGGCTGGTTTAGATCGATCCTAACCTGATGA
	60	159791	F	60	159809	-1	ycf2	ycf2	IRa/IRa	GTCACTAGCATCAATATCCTCACTAGCATCAATATCCTCACTAGCATCAATATCCTCACT
	60	159773	F	60	159809	-2	ycf2	ycf2	IRa/IRa	GTCACTAGCATCAATATCGTCACTAGCATCAATATCCTCACTAGCATCAATATCCTCACT
	60	91803	F	60	91857	-3	ycf2	ycf2	IRb/IRb	TTAGTGATGATATTGATGCTAGTGAGGATATTGATGCTAGTGAGGATATTGATGCTAGTG
	60	159755	F	60	159809	-3	ycf2	ycf2	IRa/IRa	GTCACTAGCATCAATATCGTCACTAGCATCAATATCGTCACTAGCATCAATATCCTCACT
	48	91803	F	48	91875	-3	ycf2	ycf2	IRb/IRb	TTAGTGATGATATTGATGCTAGTGAGGATATTGATGCTAGTGAGGATA
	48	159749	F	48	159821	-3	ycf2	ycf2	IRa/IRa	GATATCGTCACTAGCATCAATATCGTCACTAGCATCAATATCGTCACT
	45	91846	F	45	91882	-2	ycf2	ycf2	IRb/IRb	GGATATTGATGCTAGTGAGGATATTGATGCTAGTGACGATATTGA
	45	91828	F	45	91882	-3	ycf2	ycf2	IRb/IRb	CGATATTGATGCTAGTGACGATATTGATGCTAGTGACGATATCGA
	42	159791	F	42	159827	-1	ycf2	ycf2	IRa/IRa	GTCACTAGCATCAATATCCTCACTAGCATCAATATCCTCACT
	42	159773	F	42	159827	-2	ycf2	ycf2	IRa/IRa	GTCACTAGCATCAATATCGTCACTAGCATCAATATCCTCACT
	41	91864	F	41	91882	0	ycf2	ycf2	IRb/IRb	GGATATTGATGCTAGTGACGATATTGATGCTAGTGACGATA
	41	98931	F	41	127560	-1	rps12---ycf15	ndhA intron	IRb/SSC	CTACAGAAACGTACATGAGATTTTCACCTCATACGGCTCCT
	39	44563	F	39	127562	-1	ycf3 intron	ndhA intron	LSC/SSC	CCAGAACCGTACATGAGATTTTCATCTCATACGGCTCCT
	39	44563	F	39	98933	-2	ycf3 intron	ycf2	SSC/Irb	CCAGAACCGTACATGAGATTTTCATCTCATACGGCTCCT
	35	44566	F	35	95863	-3	ycf3 intron	ndhB intron	LSC/IRb	GAACCGTACATGAGATTTTCATCTCATACGGCTCC
	34	113443	F	34	113475	-1	rrn4.5---rrn5	rrn4.5---rrn5	IRb/IRb	TCATTGTTCAACTCTTTGACAACACGAAAAAACC
	34	138163	F	34	138195	-1	rrn5---rrn4.5	rrn5---rrn4.5	IRa/IRa	TTGGTTTTTTCATGTTGTCAAAGAGTTGAACAAT
	34	91803	F	34	91893	-3	ycf2	ycf2	IRb/IRb	TTAGTGATGATATTGATGCTAGTGAGGATATTGA
	34	159745	F	34	159835	-3	ycf2	ycf2	IRa/IRa	GATCGATATCGTCACTAGCATCAATATCGTCACT
	33	98939	F	33	127568	0	ycf2	ycf2	IRb/IRb	ACGTACATGAGATTTTCACCTCATACGGCTCCT
	31	113808	F	31	137833	-3	rrn4.5---rrn5	trnR-ACG---rrn5	IRa/IRa	CTTATTTCTTTTTCAATATGAAAAAGAAATA
	30	8604	F	30	36351	-2	psbI-trnS-GCU	psbC---trnS-UGA	LSC/LSC	AAAAACGGAAAGAGAGGGATTCGAACCCTC
	30	39540	F	30	41764	-3	psaB	psaA	LSC/SSC	ATGCAATAGCTAAATGATGATGAGCCATAT
	30	89364	F	30	89406	-3	ycf2	ycf2	IRb/IRb	GTTTCTTTTTGTCCAAGTCACTTCTTTTTT
	30	90543	F	30	90558	-3	ycf2	ycf2	IRb/IRb	GCCTATTGCCGATACACCTATTGCCGATAC
	30	91864	F	30	91900	-3	ycf2	ycf2	IRb/IRb	GGATATTGATGCTAGTGACGATATTGATGC
	30	161085	F	30	161100	-3	ycf2	ycf2	IRa/IRa	AGTATTGGCAATCGGTGTATCGGCAATAGG
	30	162236	F	30	162278	-3	ycf2	ycf2	IRa/IRa	GAAAAAAGGAAGTGAGTTAGACAAAAAGAA
	33	45793	C	33	45794	-2	ycf3---trnS-GGA	ycf3---trnS-GGA	LSC/LSC	CTATATATATATATATATATTATTATATATATA
F. leiophylla	102	91828	P	102	159759	-2	ycf2	ycf2	IRb/IRa	TTAGTGATGATATTGATGCTAGTGAGGATATTGATGCTAGTGAGGATATTGATGCTAGTGAGGATATTGATGCTAGTGAGGATATTGATGCTAGTGACGATA
	102	91846	P	102	159777	-2	ycf2	ycf2	IRb/IRa	CTAGTGAGGATATTGATGCTAGTGAGGATATTGATGCTAGTGAGGATATTGATGCTAGTGAGGATATTGATGCTAGTGACGATATTGATGCTAGTGACGATA
	84	91828	P	84	159759	-3	ycf2	ycf2	IRb/IRa	TTAGTGATGATATTGATGCTAGTGAGGATATTGATGCTAGTGAGGATATTGATGCTAGTGAGGATATTGATGCTAGTGAGGATA
	84	91864	P	84	159795	-3	ycf2	ycf2	IRb/IRa	CTAGTGAGGATATTGATGCTAGTGAGGATATTGATGCTAGTGAGGATATTGATGCTAGTGACGATATTGATGCTAGTGACGATA
	79	70794	P	79	104089	0	rps12---clpP	ycf15---trnV-GAC	LSC/IRb	AATAAGTTGTTTAATAGTTGGCATGTTGAATCATATCATATAAATAATGGGCTGGTTTAGATCGATCCTAACCTGATGA
	66	91828	P	66	159759	-3	ycf2	ycf2	IRb/IRa	TTAGTGATGATATTGATGCTAGTGAGGATATTGATGCTAGTGAGGATATTGATGCTAGTGAGGATA
	66	91882	P	66	159813	-3	ycf2	ycf2	IRb/IRa	CTAGTGAGGATATTGATGCTAGTGAGGATATTGATGCTAGTGACGATATTGATGCTAGTGACGATA
	48	91828	P	48	159759	-3	ycf2	ycf2	IRb/IRa	TTAGTGATGATATTGATGCTAGTGAGGATATTGATGCTAGTGAGGATA
	48	91900	P	48	159831	-3	ycf2	ycf2	IRb/IRa	CTAGTGAGGATATTGATGCTAGTGACGATATTGATGCTAGTGACGATA
	41	127570	P	41	152710	-1	ndhA intron	ycf15---rps12	SSC/IRa	TAGATAAATTTTTCGTTTTGAAAGCATCTATTATATTACAT
	39	44578	P	39	152710	-2	ycf3 intron	ycf2	LSC/IRa	CCAGAACCGTACATGAGATTTTCATCTCATACGGCTCCT
	35	44581	P	35	155784	-3	ycf3 intron	ycf2	LSC/IRa	GAACCGTACATGAGATTTTCATCTCATACGGCTCC
	34	113469	P	34	138172	-1	rrn4.5---rrn5	rrn5---rrn4.5	IRb/IRa	TCATTGTTCAACTCTTTGACAACACGAAAAAACC
	34	113501	P	34	138204	-1	rrn4.5---rrn5	rrn5---rrn4.5	IRb/IRa	CCATTGTTCAACTCTTTGACAACATGAAAAAACC
	34	91828	P	34	159755	-3	ycf2	ycf2	IRb/IRa	TTAGTGATGATATTGATGCTAGTGAGGATATTGA
	34	91918	P	34	159845	-3	ycf2	ycf2	IRb/IRa	CTAGTGACGATATTGATGCTAGTGACGATATCGA
	33	127578	P	33	152710	0	ndhA intron	ycf15---rps12	SSC/IRa	CAGTAAGGGTGACTTATCTGTCAACTTTTCCAC
	31	113834	P	31	113834	-3	rrn5---trnR-ACG	rrn5---trnR-ACG	IRb/IRb	CTTATTTCTTTTTCAATATGAAAAAGAAATA
	31	137842	P	31	137842	-3	trnR-ACG---rrn5	trnR-ACG---rrn5	SSC/SSC	TTTATTTCTTTTTCATATTGAAAAAGAAATA
	30	8607	P	30	46355	0	psbI---trnS-GCU	trnS-GGA	LSC/LSC	AACGGAAAGAGAGGGATTCGAACCCTCGGT
	30	30168	P	30	30168	0	petN---psbM	petN---psbM	LSC/LSC	GGTAAGAAAGAAATATATATTTCTTTCTTA
	30	36369	P	30	46355	-3	psbC---trnS-UGA	trnR-ACG---rrn5	LSC/SSC	AAAGGAGAGAGAGGGATTCGAACCCTCGAT
	30	89389	P	30	162246	-3	ycf2	ycf2	IRb/IRa	GTTTCTTTTTGTCCAAGTCACTTCTTTTTT
	30	89431	P	30	162288	-3	ycf2	ycf2	IRb/IRa	TTTTCTTTTTGTCTAACTCACTTCCTTTTT
	30	90568	P	30	161094	-3	ycf2	ycf2	IRb/IRa	TATTGCCGATACACCGATTGCCAATACTAA
	30	90583	P	30	161109	-3	ycf2	ycf2	IRb/IRa	ACCTATTGCCGATACACCGATTGCCAATAC
	30	91907	P	30	159752	-3	ycf2	ycf2	IRb/IRa	GGATATTGATGCTAGTGACGATATTGATGC
	30	91925	P	30	159770	-3	ycf2	ycf2	IRb/IRa	CGATATTGATGCTAGTGACGATATCGATCG
	102	159759	F	102	159777	-2	ycf2	ycf2	IRa/IRa	GATATCGTCACTAGCATCAATATCGTCACTAGCATCAATATCCTCACTAGCATCAATATCCTCACTAGCATCAATATCCTCACTAGCATCAATATCCTCACT
	102	91828	F	102	91846	-2	ycf2	ycf2	IRb/IRb	TTAGTGATGATATTGATGCTAGTGAGGATATTGATGCTAGTGAGGATATTGATGCTAGTGAGGATATTGATGCTAGTGAGGATATTGATGCTAGTGACGATA
	84	91828	F	84	91864	-3	ycf2	ycf2	IRb/IRb	TTAGTGATGATATTGATGCTAGTGAGGATATTGATGCTAGTGAGGATATTGATGCTAGTGAGGATATTGATGCTAGTGAGGATA
	84	159759	F	84	159795	-3	ycf2	ycf2	IRa/IRa	GATATCGTCACTAGCATCAATATCGTCACTAGCATCAATATCCTCACTAGCATCAATATCCTCACTAGCATCAATATCCTCACT
	79	70794	F	79	147539	0	rps12---clpP	trnV-GAC---ycf15	LSC/IRa	AATAAGTTGTTTAATAGTTGGCATGTTGAATCATATCATATAAATAATGGGCTGGTTTAGATCGATCCTAACCTGATGA
	78	159783	F	78	159801	-1	ycf2	ycf2	IRa/IRa	GTCACTAGCATCAATATCCTCACTAGCATCAATATCCTCACTAGCATCAATATCCTCACTAGCATCAATATCCTCACT
	66	91828	F	66	91882	-3	ycf2	ycf2	IRb/IRb	TTAGTGATGATATTGATGCTAGTGAGGATATTGATGCTAGTGAGGATATTGATGCTAGTGAGGATA
	66	159759	F	66	159813	-3	ycf2	ycf2	IRa/IRa	GATATCGTCACTAGCATCAATATCGTCACTAGCATCAATATCCTCACTAGCATCAATATCCTCACT
	60	159783	F	60	159819	-1	ycf2	ycf2	IRa/IRa	GTCACTAGCATCAATATCCTCACTAGCATCAATATCCTCACTAGCATCAATATCCTCACT
	48	91828	F	48	91900	-3	ycf2	ycf2	IRb/IRb	TTAGTGATGATATTGATGCTAGTGAGGATATTGATGCTAGTGAGGATA
	48	159759	F	48	159831	-3	ycf2	ycf2	IRa/IRa	GATATCGTCACTAGCATCAATATCGTCACTAGCATCAATATCCTCACT
	42	159783	F	42	159837	-1	ycf2	ycf2	IRa/IRa	GTCACTAGCATCAATATCCTCACTAGCATCAATATCCTCACT
	41	98956	F	41	127570	-1	rps12---ycf15	ndhA intron	IRb/SSC	CTACAGAAACGTACATGAGATTTTCACCTCATACGGCTCCT
	39	44578	F	39	127572	-1	ycf3 intron	ndhA intron	LSC/SSC	CCAGAACCGTACATGAGATTTTCATCTCATACGGCTCCT
	39	44578	F	39	98958	-2	ycf3 intron	ycf2	LSC/IRb	CCAGAACCGTACATGAGATTTTCATCTCATACGGCTCCT
	35	44581	F	35	95888	-3	ycf3 intron	ndhB intron	LSC/IRb	GAACCGTACATGAGATTTTCATCTCATACGGCTCC
	34	113469	F	34	113501	-1	rrn4.5---rrn5	rrn4.5---rrn5	IRb/IRb	TCATTGTTCAACTCTTTGACAACACGAAAAAACC
	34	138172	F	34	138204	-1	rrn5---rrn4.5	rrn5---rrn4.5	IRa/IRa	TTGGTTTTTTCATGTTGTCAAAGAGTTGAACAAT
	34	91828	F	34	91918	-3	ycf2	ycf2	IRb/IRb	TTAGTGATGATATTGATGCTAGTGAGGATATTGA
	34	159755	F	34	159845	-3	ycf2	ycf2	IRa/IRa	GATCGATATCGTCACTAGCATCAATATCGTCACT
	33	98964	F	33	127578	0	rps12---ycf15	ndhA intron	IRb/SSC	ACGTACATGAGATTTTCACCTCATACGGCTCCT
	31	113834	F	31	137842	-3	rrn5---trnR-ACG	trnR-ACG---rrn5	IRb/SSC	CTTATTTCTTTTTCAATATGAAAAAGAAATA
	30	8604	F	30	36366	-2	psbI---trnS-GCU	psbC---trnS-UGA	LSC/LSC	AAAAACGGAAAGAGAGGGATTCGAACCCTC
	30	39555	F	30	41779	-3	psaB	psaA	LSC/SSC	ATGCAATAGCTAAATGATGATGAGCCATAT
	30	89389	F	30	89431	-3	ycf2	ycf2	IRb/IRb	GTTTCTTTTTGTCCAAGTCACTTCTTTTTT
	30	90568	F	30	90583	-3	ycf2	ycf2	IRb/IRb	TATTGCCGATACACCGATTGCCAATACTAA
	30	91907	F	30	91925	-3	ycf2	ycf2	IRb/IRb	GGATATTGATGCTAGTGACGATATTGATGC
	30	161095	F	30	161110	-3	ycf2	ycf2	IRa/IRa	AGTATTGGCAATCGGTGTATCGGCAATAGG
	30	162246	F	30	162288	-3	ycf2	ycf2	IRa/IRa	GAAAAAAGGAAGTGAGTTAGACAAAAAGAA
	33	45808	C	33	45809	-2	ycf3---trnS-GGA	ycf3---trnS-GGA	LSC/LSC	CTATATATATATATATATATTATTATATATATA
F. teterrima	102	91806	P	102	159756	-2	ycf2	ycf2	IRb/IRa	TTAGTGATGATATTGATGCTAGTGAGGATATTGATGCTAGTGAGGATATTGATGCTAGTGAGGATATTGATGCTAGTGACGATATTGATGCTAGTGACGATA
	102	91824	P	102	159774	-2	ycf2	ycf2	IRb/IRa	CTAGTGAGGATATTGATGCTAGTGAGGATATTGATGCTAGTGAGGATATTGATGCTAGTGACGATATTGATGCTAGTGACGATATTGATGCTAGTGACGATA
	84	91806	P	84	159756	-3	ycf2	ycf2	IRb/IRa	TTAGTGATGATATTGATGCTAGTGAGGATATTGATGCTAGTGAGGATATTGATGCTAGTGAGGATATTGATGCTAGTGACGATA
	84	91842	P	84	159792	-3	ycf2	ycf2	IRb/IRa	CTAGTGAGGATATTGATGCTAGTGAGGATATTGATGCTAGTGACGATATTGATGCTAGTGACGATATTGATGCTAGTGACGATA
	79	70771	P	79	104067	0	rps12---clpP	ycf15---trnV-GAC	LSC/IRb	AATAAGTTGTTTAATAGTTGGCATGTTGAATCATATCATATAAATAATGGGCTGGTTTAGATCGATCCTAACCTGATGA
	60	91806	P	60	159762	-3	ycf2	ycf2	IRb/IRa	TTAGTGATGATATTGATGCTAGTGAGGATATTGATGCTAGTGAGGATATTGATGCTAGTG
	60	91860	P	60	159816	-3	ycf2	ycf2	IRb/IRa	CTAGTGAGGATATTGATGCTAGTGACGATATTGATGCTAGTGACGATATTGATGCTAGTG
	48	91806	P	48	159756	-3	ycf2	ycf2	IRb/IRa	TTAGTGATGATATTGATGCTAGTGAGGATATTGATGCTAGTGAGGATA
	48	91878	P	48	159828	-3	ycf2	ycf2	IRb/IRa	CTAGTGACGATATTGATGCTAGTGACGATATTGATGCTAGTGACGATA
	45	91849	P	45	159752	-2	ycf2	ycf2	IRb/IRa	GGATATTGATGCTAGTGAGGATATTGATGCTAGTGACGATATTGA
	45	91885	P	45	159788	-2	ycf2	ycf2	IRb/IRa	CGATATTGATGCTAGTGACGATATTGATGCTAGTGACGATATCGA
	45	91831	P	45	159752	-3	ycf2	ycf2	IRb/IRa	GGATATTGATGCTAGTGAGGATATTGATGCTAGTGAGGATATTGA
	45	91885	P	45	159806	-3	ycf2	ycf2	IRb/IRa	CGATATTGATGCTAGTGACGATATTGATGCTAGTGACGATATCGA
	41	91867	P	41	159756	0	ycf2	ycf2	IRb/IRa	GGATATTGATGCTAGTGACGATATTGATGCTAGTGACGATA
	41	91885	P	41	159774	0	ycf2	ycf2	IRb/IRa	CGATATTGATGCTAGTGACGATATTGATGCTAGTGACGATA
	41	127564	P	41	152707	-1	ndhA intron	ycf15---rps12	SSC/IRa	TTACAGAACCGTACATGAGATTTTCACCTCATACGGCTCCT
	39	44557	P	39	152707	-2	ycf3 intron	ycf15---rps12	LSC/IRa	CCAGAACCGTACATGAGATTTTCATCTCATACGGCTCCT
	35	44560	P	35	155781	-3	ycf3 intron	ycf2	LSC/IRa	GAACCGTACATGAGATTTTCATCTCATACGGCTCC
	34	113449	P	34	138167	-1	rrn4.5---rrn5	rrn5---rrn4.5	IRb/IRa	TCATTGTTCAACTCTTTGACAACACGAAAAAACC
	34	113481	P	34	138199	-1	rrn4.5---rrn5	rrn5---rrn4.5	IRb/IRa	CCATTGTTCAACTCTTTGACAACATGAAAAAACC
	34	91806	P	34	159752	-3	ycf2	ycf2	IRb/IRa	TTAGTGATGATATTGATGCTAGTGAGGATATTGA
	34	91896	P	34	159842	-3	ycf2	ycf2	IRb/IRa	CTAGTGACGATATTGATGCTAGTGACGATATCGA
	33	127572	P	33	152707	0	ndhA intron	ycf15---rps12	SSC/IRa	CCGTACATGAGATTTTCACCTCATACGGCTCCT
	31	113814	P	31	113814	-3	rrn5---trnR-ACG	rrn5---trnR-ACG	IRb/IRb	CTTATTTCTTTTTCAATATGAAAAAGAAATA
	31	137837	P	31	137837	-3	trnR-ACG---rrn5	trnR-ACG---rrn5	IRa/IRa	TTTATTTCTTTTTCATATTGAAAAAGAAATA
	30	8610	P	30	46312	0	psbI-trnS-GCU	trnS-GGA	LSC/SSC	AACGGAAAGAGAGGGATTCGAACCCTCGGT
	30	30151	P	30	30151	0	petN---psbM	petN---psbM	LSC/SSC	GGTAAGAAAGAAATATATATTTCTTTCTTA
	30	36342	P	30	46312	-3	psbC---trnS-UGA	trnS-GGA	LSC/LSC	AAAGGAGAGAGAGGGATTCGAACCCTCGAT
	30	89367	P	30	162243	-3	ycf2	ycf2	IRb/IRa	GTTTCTTTTTGTCCAAGTCACTTCTTTTTT
	30	89409	P	30	162285	-3	ycf2	ycf2	IRb/IRa	TTTTCTTTTTGTCTAACTCACTTCCTTTTT
	30	90546	P	30	161091	-3	ycf2	ycf2	IRb/IRa	GCCTATTGCCGATACACCTATTGCCGATAC
	30	90561	P	30	161106	-3	ycf2	ycf2	IRb/IRa	ACCTATTGCCGATACACCGATTGCCAATAC
	30	91867	P	30	159749	-3	ycf2	ycf2	IRb/IRa	GGATATTGATGCTAGTGACGATATTGATGC
	30	91903	P	30	159785	-3	ycf2	ycf2	IRb/IRa	CGATATTGATGCTAGTGACGATATCGATCG
	102	91806	F	102	91824	-2	ycf2	ycf2	IRb/IRb	TTAGTGATGATATTGATGCTAGTGAGGATATTGATGCTAGTGAGGATATTGATGCTAGTGAGGATATTGATGCTAGTGACGATATTGATGCTAGTGACGATA
	102	159756	F	102	159774	-2	ycf2	ycf2	IRa/IRa	GATATCGTCACTAGCATCAATATCGTCACTAGCATCAATATCGTCACTAGCATCAATATCCTCACTAGCATCAATATCCTCACTAGCATCAATATCCTCACT
	84	91806	F	84	91842	-3	ycf2	ycf2	IRb/IRb	TTAGTGATGATATTGATGCTAGTGAGGATATTGATGCTAGTGAGGATATTGATGCTAGTGAGGATATTGATGCTAGTGACGATA
	84	159756	F	84	159792	-3	ycf2	ycf2	IRa/IRa	GATATCGTCACTAGCATCAATATCGTCACTAGCATCAATATCGTCACTAGCATCAATATCCTCACTAGCATCAATATCCTCACT
	79	70771	F	79	147536	0	rps12---clpP	trnV-GAC---ycf15	LSC/IRa	AATAAGTTGTTTAATAGTTGGCATGTTGAATCATATCATATAAATAATGGGCTGGTTTAGATCGATCCTAACCTGATGA
	60	159798	F	60	159816	-1	ycf2	ycf2	IRa/IRa	GTCACTAGCATCAATATCCTCACTAGCATCAATATCCTCACTAGCATCAATATCCTCACT
	60	159780	F	60	159816	-2	ycf2	ycf2	IRa/IRa	GTCACTAGCATCAATATCGTCACTAGCATCAATATCCTCACTAGCATCAATATCCTCACT
	60	91806	F	60	91860	-3	ycf2	ycf2	IRb/IRb	TTAGTGATGATATTGATGCTAGTGAGGATATTGATGCTAGTGAGGATATTGATGCTAGTG
	60	159762	F	60	159816	-3	ycf2	ycf2	IRa/IRa	GTCACTAGCATCAATATCGTCACTAGCATCAATATCGTCACTAGCATCAATATCCTCACT
	48	91806	F	48	91878	-3	ycf2	ycf2	IRb/IRb	TTAGTGATGATATTGATGCTAGTGAGGATATTGATGCTAGTGAGGATA
	48	159756	F	48	159828	-3	ycf2	ycf2	IRa/IRa	GATATCGTCACTAGCATCAATATCGTCACTAGCATCAATATCGTCACT
	45	91849	F	45	91885	-2	ycf2	ycf2	IRb/IRb	GGATATTGATGCTAGTGAGGATATTGATGCTAGTGACGATATTGA
	45	91831	F	45	91885	-3	ycf2	ycf2	IRb/IRb	GGATATTGATGCTAGTGAGGATATTGATGCTAGTGAGGATATTGA
	42	159798	F	42	159834	-1	ycf2	ycf2	IRa/IRa	GTCACTAGCATCAATATCCTCACTAGCATCAATATCCTCACT
	42	159780	F	42	159834	-2	ycf2	ycf2	IRa/IRa	GTCACTAGCATCAATATCGTCACTAGCATCAATATCCTCACT
	41	91867	F	41	91885	0	ycf2	ycf2	IRb/IRb	GGATATTGATGCTAGTGACGATATTGATGCTAGTGACGATA
	41	98934	F	41	127564	-1	rps12---ycf15	ndhA intron	IRb/SSC	CTACAGAAACGTACATGAGATTTTCACCTCATACGGCTCCT
	39	44557	F	39	127566	-1	ycf3 intron	ndhA intron	LSC/SSC	CCAGAACCGTACATGAGATTTTCATCTCATACGGCTCCT
	39	44557	F	39	98936	-2	ycf3 intron	ndhB intron	LSC/IRb	CCAGAACCGTACATGAGATTTTCATCTCATACGGCTCCT
	35	44560	F	35	95866	-3	ycf3 intron	ndhB intron	LSC/IRb	GAACCGTACATGAGATTTTCATCTCATACGGCTCC
	34	113449	F	34	113481	-1	rrn4.5---rrn5	rrn4.5---rrn5	IRb/IRb	TCATTGTTCAACTCTTTGACAACACGAAAAAACC
	34	138167	F	34	138199	-1	rrn5---rrn4.5	rrn5---rrn4.5	IRa/IRa	TTGGTTTTTTCATGTTGTCAAAGAGTTGAACAAT
	34	91806	F	34	91896	-3	ycf2	ycf2	IRb/IRb	TTAGTGATGATATTGATGCTAGTGAGGATATTGA
	34	159752	F	34	159842	-3	ycf2	ycf2	IRa/IRa	TCGAGGCATTTTCTCTACCCCTTCTTACCCTGAA
	33	98942	F	33	127572	0	rps12---ycf15	ndhA intron	IRb/SSC	ACGTACATGAGATTTTCACCTCATACGGCTCCT
	32	64929	F	32	64954	-3	petA---psbJ	petA---psbJ	LSC/SSC	CAACTCAATTCATCTGATTACTACAGAACTCA
	31	113814	F	31	137837	-3	rrn5---trnR-ACG	trnR-ACG---rrn5	IRb/IRa	CTTATTTCTTTTTCAATATGAAAAAGAAATA
	30	8607	F	30	36339	-2	psbI-trnS-GCU	psbC---trnS-GGA	LSC/IRb	AAAAACGGAAAGAGAGGGATTCGAACCCTC
	30	10043	F	30	10232	-3	trnG-UCC---trnR-UCU	trnR-UCU---atpA	LSC/SSC	CTTTCTATATATATATATATATTATTTATA
	30	39537	F	30	41761	-3	psaB	psaA	LSC/LSC	ATGCAATAGCTAAATGATGATGAGCCATAT
	30	89367	F	30	89409	-3	ycf2	ycf2	IRb/IRb	GTTTCTTTTTGTCCAAGTCACTTCTTTTTT
	30	90546	F	30	90561	-3	ycf2	ycf2	IRb/IRa	GCCTATTGCCGATACACCTATTGCCGATAC
	30	91867	F	30	91903	-3	ycf2	ycf2	IRb/IRb	GGATATTGATGCTAGTGACGATATTGATGC
	30	161092	F	30	161107	-3	ycf2	ycf2	IRa/IRa	AGTATTGGCAATCGGTGTATCGGCAATAGG
	30	162243	F	30	162285	-3	ycf2	ycf2	IRa/IRa	GAAAAAAGGAAGTGAGTTAGACAAAAAGAA
F. akitschkensis	79	70860	P	79	104110	0	rps12---clpP	ycf15---trnV-GAC	LSC/IRb	AATAAGTTGTTTAATAGTTGGCATGTTGAATCATATCATATAAATAATGGGCTGGTTTAGATCGATCCTAACCTGATGA
	88	91884	P	88	159685	-3	ycf2	ycf2	IRb/IRa	TTAGTGATGATATTGATGCTAGTGAGGATATTGATGCTAGTGAGGATATTGATGCTAGTGACGATATTGATGCTAGTGACGATATTGA
	88	91902	P	88	159703	-3	ycf2	ycf2	IRb/IRa	CTAGTGAGGATATTGATGCTAGTGAGGATATTGATGCTAGTGACGATATTGATGCTAGTGACGATATTGATGCTAGTGACGATATCGA
	66	91884	P	66	159689	-3	ycf2	ycf2	IRb/IRa	TTAGTGATGATATTGATGCTAGTGAGGATATTGATGCTAGTGAGGATATTGATGCTAGTGACGATA
	66	91920	P	66	159725	-3	ycf2	ycf2	IRb/IRa	CTAGTGAGGATATTGATGCTAGTGACGATATTGATGCTAGTGACGATATTGATGCTAGTGACGATA
	41	91927	P	41	159689	0	ycf2	ycf2	IRb/IRa	GGATATTGATGCTAGTGACGATATTGATGCTAGTGACGATA
	41	91945	P	41	159707	0	ycf2	ycf2	IRb/IRa	CGATATTGATGCTAGTGACGATATTGATGCTAGTGACGATA
	48	91884	P	48	159689	-3	ycf2	ycf2	IRb/IRa	TTAGTGATGATATTGATGCTAGTGAGGATATTGATGCTAGTGAGGATA
	48	91938	P	48	159743	-3	ycf2	ycf2	IRb/IRa	CTAGTGACGATATTGATGCTAGTGACGATATTGATGCTAGTGACGATA
	45	91909	P	45	159685	-2	ycf2	ycf2	IRb/IRa	GGATATTGATGCTAGTGAGGATATTGATGCTAGTGACGATATTGA
	45	91945	P	45	159721	-2	ycf2	ycf2	IRb/IRa	CGATATTGATGCTAGTGACGATATTGATGCTAGTGACGATATCGA
	41	127562	P	41	152640	-1	ndhA intron	ycf15---rps12	SSC/IRa	TTATAGTCGACGATAACATTACTGTTCACAACGCTATTACA
	33	127570	P	33	152640	0	ndhA intron	ycf15---rps12	SSC/IRa	CCGTACATGAGATTTTCACCTCATACGGCTCCT
	39	44626	P	39	152640	-2	ycf3 intron	ycf15---rps12	LSC/IRa	CCAGAACCGTACATGAGATTTTCATCTCATACGGCTCCT
	30	8660	P	30	46398	0	psbI-trnS-GCU	trnS-GGA	LSC/SSC	AACGGAAAGAGAGGGATTCGAACCCTCGGT
	30	30213	P	30	30213	0	petN---psbM	petN---psbM	LSC/SSC	GGTAAGAAAGAAATATATATTTCTTTCTTA
	35	44629	P	35	155714	-3	ycf3 intron	ycf2	LSC/IRa	GAACCGTACATGAGATTTTCATCTCATACGGCTCC
	34	91884	P	34	159685	-3	ycf2	ycf2	IRb/IRa	TTAGTGATGATATTGATGCTAGTGAGGATATTGA
	34	91956	P	34	159757	-3	ycf2	ycf2	IRb/IRa	CTAGTGACGATATTGATGCTAGTGACGATATCGA
	31	113809	P	31	113809	-3	rrn4.5---rrn5	rrn4.5---rrn5	IRb/IRb	CTTATTTCTTTTTCAATATGAAAAAGAAATA
	31	137835	P	31	137835	-3	rrn5---rrn4.5	rrn5---rrn4.5	IRa/IRa	TTTATTTCTTTTTCATATTGAAAAAGAAATA
	30	36412	P	30	46398	-3	psbC---trnS-UGA	trnS-GGA	LSC/LSC	AAAGGAGAGAGAGGGATTCGAACCCTCGAT
	30	89445	P	30	162158	-3	ycf2	ycf2	IRb/IRa	GTTTCTTTTTGTCCAAGTCACTTCTTTTTT
	30	89487	P	30	162200	-3	ycf2	ycf2	IRb/IRa	TTTTCTTTTTGTCTAACTCACTTCCTTTTT
	30	90624	P	30	161006	-3	ycf2	ycf2	IRb/IRa	GCCTATTGCCGATACACCTATTGCCGATAC
	30	90639	P	30	161021	-3	ycf2	ycf2	IRb/IRa	ACCTATTGCCGATACACCGATTGCCAATAC
	30	91927	P	30	159682	-3	ycf2	ycf2	IRb/IRa	GGATATTGATGCTAGTGACGATATTGATGC
	30	91963	P	30	159718	-3	ycf2	ycf2	IRb/IRa	CGATATTGATGCTAGTGACGATATCGATCG
	79	70860	F	79	147486	0	rps12---clpP	trnV-GAC---ycf15	LSC/IRa	AATAAGTTGTTTAATAGTTGGCATGTTGAATCATATCATATAAATAATGGGCTGGTTTAGATCGATCCTAACCTGATGA
	88	91884	F	88	91902	-3	ycf2	ycf2	IRb/IRb	TTAGTGATGATATTGATGCTAGTGAGGATATTGATGCTAGTGAGGATATTGATGCTAGTGACGATATTGATGCTAGTGACGATATTGA
	88	159685	F	88	159703	-3	ycf2	ycf2	IRa/IRa	GATCGATATCGTCACTAGCATCAATATCGTCACTAGCATCAATATCGTCACTAGCATCAATATCCTCACTAGCATCAATATCCTCACT
	66	91884	F	66	91920	-3	ycf2	ycf2	IRb/IRb	TTAGTGATGATATTGATGCTAGTGAGGATATTGATGCTAGTGAGGATATTGATGCTAGTGACGATA
	66	159689	F	66	159725	-3	ycf2	ycf2	IRa/IRa	GATATCGTCACTAGCATCAATATCGTCACTAGCATCAATATCGTCACTAGCATCAATATCCTCACT
	41	91927	F	41	91945	0	ycf2	ycf2	IRb/IRb	GGATATTGATGCTAGTGACGATATTGATGCTAGTGACGATA
	48	91884	F	48	91938	-3	ycf2	ycf2	IRb/IRb	TTAGTGATGATATTGATGCTAGTGAGGATATTGATGCTAGTGAGGATA
	48	159689	F	48	159743	-3	ycf2	ycf2	IRa/IRa	GATATCGTCACTAGCATCAATATCGTCACTAGCATCAATATCGTCACT
	42	159731	F	42	159749	-1	ycf2	ycf2	IRa/IRa	GTCACTAGCATCAATATCCTCACTAGCATCAATATCCTCACT
	45	91909	F	45	91945	-2	ycf2	ycf2	IRb/IRb	GGATATTGATGCTAGTGAGGATATTGATGCTAGTGACGATATTGA
	41	98994	F	41	127562	-1	rps12---ycf15	ndhA intron	IRb/SSC	CTACAGAAACGTACATGAGATTTTCACCTCATACGGCTCCT
	39	44626	F	39	127564	-1	ycf3 intron	ndhA intron	LSC/SSC	CCAGAACCGTACATGAGATTTTCATCTCATACGGCTCCT
	42	159713	F	42	159749	-2	ycf2	ycf2	IRa/IRa	GTCACTAGCATCAATATCGTCACTAGCATCAATATCCTCACT
	33	99002	F	33	127570	0	rps12---ycf15	ndhA intron	IRb/SSC	ACGTACATGAGATTTTCACCTCATACGGCTCCT
	39	44626	F	39	98996	-2	ycf3 intron	ndhB intron	LSC/IRb	CCAGAACCGTACATGAGATTTTCATCTCATACGGCTCCT
	35	44629	F	35	95926	-3	ycf3 intron	ndhB intron	LSC/IRb	GAACCGTACATGAGATTTTCATCTCATACGGCTCC
	34	91884	F	34	91956	-3	ycf2	ycf2	IRb/IRb	TTAGTGATGATATTGATGCTAGTGAGGATATTGA
	34	159685	F	34	159757	-3	ycf2	ycf2	IRa/IRa	GATCGATATCGTCACTAGCATCAATATCGTCACT
	30	8657	F	30	36409	-2	psbI-trnS-GCU	trnS-GGA	LSC/SSC	AAAAACGGAAAGAGAGGGATTCGAACCCTC
	32	65000	F	32	65025	-3	petA---psbJ	petA---psbJ	LSC/SSC	CAACTCAATTCATCTGATTACTACAGAACTCA
	31	113809	F	31	137835	-3	rrn4.5---rrn5	rrn5---rrn4.5	IRb/IRa	CTTATTTCTTTTTCAATATGAAAAAGAAATA
	30	39606	F	30	41830	-3	psaB	psaA	LSC/LSC	ATGCAATAGCTAAATGATGATGAGCCATAT
	30	89445	F	30	89487	-3	ycf2	ycf2	IRb/IRb	GTTTCTTTTTGTCCAAGTCACTTCTTTTTT
	30	90624	F	30	90639	-3	ycf2	ycf2	IRb/IRb	GCCTATTGCCGATACACCTATTGCCGATAC
	30	91927	F	30	91963	-3	ycf2	ycf2	IRb/IRb	GGATATTGATGCTAGTGACGATATTGATGC
	30	161007	F	30	161022	-3	ycf2	ycf2	IRa/IRa	AGTATTGGCAATCGGTGTATCGGCAATAGG
	30	162158	F	30	162200	-3	ycf2	ycf2	IRa/IRa	GAAAAAAGGAAGTGAGTTAGACAAAAAGAA
F. feruloides	88	91882	P	88	159717	-3	ycf2	ycf2	IRb/IRa	TTAGTGATGATATTGATGCTAGTGAGGATATTGATGCTAGTGAGGATATTGATGCTAGTGACGATATTGATGCTAGTGACGATATTGA
	88	91900	P	88	159735	-3	ycf2	ycf2	IRb/IRa	GTGACCTTCATACGGAGCTGGAACTTCTAACTATGGATATGATGTCGGAAAAAGACCGATTTTATATCACCCTTCAATTCGAATTAGC
	79	70858	P	79	104125	0	rps12---clpP	trnV-GAC---ycf15	LSC/IRb	AATAAGTTGTTTAATAGTTGGCATGTTGAATCATATCATATAAATAATGGGCTGGTTTAGATCGATCCTAACCTGATGA
	66	91882	P	66	159721	-3	ycf2	ycf2	IRb/IRa	TTAGTGATGATATTGATGCTAGTGAGGATATTGATGCTAGTGAGGATATTGATGCTAGTGACGATA
	66	91918	P	66	159757	-3	ycf2	ycf2	IRb/IRa	CTAGTGAGGATATTGATGCTAGTGACGATATTGATGCTAGTGACGATATTGATGCTAGTGACGATA
	48	91882	P	48	159721	-3	ycf2	ycf2	IRb/IRa	TTAGTGATGATATTGATGCTAGTGAGGATATTGATGCTAGTGAGGATA
	48	91936	P	48	159775	-3	ycf2	ycf2	IRb/IRa	CTAGTGACGATATTGATGCTAGTGACGATATTGATGCTAGTGACGATA
	45	91907	P	45	159717	-2	ycf2	ycf2	IRb/IRa	GGATATTGATGCTAGTGAGGATATTGATGCTAGTGACGATATTGA
	45	91943	P	45	159753	-2	ycf2	ycf2	IRb/IRa	CGATATTGATGCTAGTGACGATATTGATGCTAGTGACGATA
	41	91925	P	41	159721	0	ycf2	ycf2	IRb/IRa	GGATATTGATGCTAGTGACGATATTGATGCTAGTGACGATATTGATGCTAGTGACGATATCGATCG
	41	91943	P	41	159739	0	ycf2	ycf2	IRb/IRa	CGATATTGATGCTAGTGACGATATTGATGCTAGTGACGATATCGATCGTGACCTTCATACGGAGCT
	41	127577	P	41	152672	-1	ndhA, ndhA intron	ycf15---rps12	SSC/IRa	TGTACTTGAACTGTTAGATAATTATAGTCGACGATAACATT
	39	44625	P	39	152672	-2	ycf3 intron	ycf15---rps12	LSC/IRa	GTTACGGTCGTCATTCAATTCAAAGAATCTCCGTTCCAG
	35	44628	P	35	155746	-3	ycf3 intron	ndhB intron	LSC/IRa	ACGGTCGTCATTCAATTCAAAGAATCTCCGTTCCA
	34	91882	P	34	159717	-3	ycf2	ycf2	IRb/IRa	ACGATCCTATTTGGTCAAATACCTAGCGACAAAC
	34	91954	P	34	159789	-3	ycf2	ycf2	IRb/IRa	CCTGGATAATCTTAGTGATGATATTGATGCTAGT
	33	127585	P	33	152672	0	ndhA, ndhA intron	ycf15---rps12	SSC/IRa	AACTGTTAGATAATTATAGTCGACGATAACATT
	31	113824	P	31	113824	-3	rrn5	rrn5	IRb/IRb	ACTGTAGGGGAGGTCCTGCGGAAAAATAGCT
	31	137850	P	31	137850	-3	trnR-ACG---rrn5	trnR-ACG---rrn5	IRa/IRa	ATAATTGGGGTTTTGAATAAGACGACCTTTT
	30	8660	P	30	46396	0	psbI---trnS-GCU	trnS-GGA	LSC/LSC	TGGCGAAATTTGAAAGAGAATCAAATATCA
	30	30212	P	30	30212	0	petN---psbM	petN---psbM	LSC/LSC	TTATTATAAAGTACAACTTTATACACTACA
	30	36411	P	30	46396	-3	psbC---trnS-UGA	trnS-UGA	LSC/LSC	TGTCCCGGCAAAACCAATAAAAAAATATAT
	30	89443	P	30	162190	-3	ycf2	ycf2	IRb/IRa	AGTGTTCGATCGATTACGTATTAATCAATA
	30	89485	P	30	162232	-3	ycf2	ycf2	IRb/IRa	GTCTGAGGTTATCGACAAAAAAGGTTTGTC
	30	90622	P	30	161038	-3	ycf2	ycf2	IRb/IRa	TCTATTCCAAACATATATACCATGGTTCCT
	30	90637	P	30	161053	-3	ycf2	ycf2	IRb/IRa	TATACCATGGTTCCTTACTTCGACAGGGCA
	30	91925	P	30	159714	-3	ycf2	ycf2	IRb/IRa	CCTTTCATTACGGTATTTCTGAACAAGTTC
	30	91961	P	30	159750	-3	ycf2	ycf2	IRb/IRa	AATCTTAGTGATGATATTGATGCTAGTGAG
	88	91882	F	88	91900	-3	ycf2	ycf2	IRb/IRb	TTAGTGATGATATTGATGCTAGTGAGGATATTGATGCTAGTGAGGATATTGATGCTAGTGACGATATTGATGCTAGTGACGATATTGA
	88	159717	F	88	159735	-3	ycf2	ycf2	IRa/IRa	GATCGATATCGTCACTAGCATCAATATCGTCACTAGCATCAATATCGTCACTAGCATCAATATCCTCACTAGCATCAATATCCTCACT
	79	70858	F	79	147501	0	rps12---clpP	trnV-GAC---ycf15	LSC/IRb	AATAAGTTGTTTAATAGTTGGCATGTTGAATCATATCATATAAATAATGGGCTGGTTTAGATCGATCCTAACCTGATGA
	66	91882	F	66	91918	-3	ycf2	ycf2	IRb/IRb	TTAGTGATGATATTGATGCTAGTGAGGATATTGATGCTAGTGAGGATATTGATGCTAGTGACGATA
	66	159721	F	66	159757	-3	ycf2	ycf2	IRa/IRa	GATATCGTCACTAGCATCAATATCGTCACTAGCATCAATATCGTCACTAGCATCAATATCCTCACT
	48	91882	F	48	91936	-3	ycf2	ycf2	IRb/IRb	TTAGTGATGATATTGATGCTAGTGAGGATATTGATGCTAGTGAGGATA
	48	159721	F	48	159775	-3	ycf2	ycf2	IRa/IRa	GATATCGTCACTAGCATCAATATCGTCACTAGCATCAATATCGTCACT
	45	91907	F	45	91943	-2	ycf2	ycf2	IRb/IRa	GGATATTGATGCTAGTGAGGATATTGATGCTAGTGACGATATTGA
	42	159763	F	42	159781	-1	ycf2	ycf2	IRa/IRa	GTCACTAGCATCAATATCCTCACTAGCATCAATATCCTCACTAGCATC
	42	159745	F	42	159781	-2	ycf2	ycf2	IRa/IRa	CGATATCGTCACTAGCATCAATATCGTCACTAGCATCAATAT
	41	91925	F	41	91943	0	ycf2	ycf2	IRb/IRb	GGATATTGATGCTAGTGACGATATTGATGCTAGTGACGATATTGATGCTAGTGACGATATCGATCG
	41	98992	F	41	127577	-1	rps12---ycf15	ndhA intron	IRb/SSC	CTACAGAAACGTACATGAGATTTTCACCTCATACGGCTCCT
	39	44625	F	39	127579	-1	ycf3 intron	ndhA, ndhAintron	LSC/SSC	GTTACGGTCGTCATTCAATTCAAAGAATCTCCGTTCCAG
	39	44625	F	39	98994	-2	ycf3 intron	rps12---ycf15	LSC/IRb	GTTACGGTCGTCATTCAATTCAAAGAATCTCCGTTCCAG
	35	44628	F	35	95924	-3	ycf3 intron	ndhB	LSC/IRb	ACGGTCGTCATTCAATTCAAAGAATCTCCGTTCCA
	34	91882	F	34	91954	-3	ycf2	ycf2	IRb/IRb	ACGATCCTATTTGGTCAAATACCTAGCGACAAAC
	34	159717	F	34	159789	-3	ycf2	ycf2	IRa/IRa	AGTTCCAGCTCCGTATGAAGGTCACGATCGATAT
	33	99000	F	33	127585	0	rps12---ycf15	ndhA,ndhA intron	IRb/SSC	GGGTGATAGTGGAAAAGTTGACAGATAAGTCAC
	31	113824	F	31	137850	-3	rrn5	trnR-ACG---rrn5	IRb/IRa	ACTGTAGGGGAGGTCCTGCGGAAAAATAGCT
	30	8657	F	30	36408	-2	psbI---trnS-GCU	psbC---trnS-UGA	LSC/LSC	GATTGGCGAAATTTGAAAGAGAATCAAATA
	30	39605	F	30	41829	-3	psaB	psaA	LSC/LSC	AGTTCTATACATATGACCGGCGACGAGAAA
	30	85029	F	30	85031	-3	rpl22	rpl22	LSC/LSC	CCTAAAGCGTATACTTCTGTTTTTATCTTC
	30	89443	F	30	89485	-3	ycf2	ycf2	IRb/IRb	AGTGTTCGATCGATTACGTATTAATCAATA
	30	90622	F	30	90637	-3	ycf2	ycf2	IRb/IRb	TCTATTCCAAACATATATACCATGGTTCCT
	30	91925	F	30	91961	-3	ycf2	ycf2	IRb/IRb	CCTTTCATTACGGTATTTCTGAACAAGTTC
	30	161039	F	30	161054	-3	ycf2	ycf2	IRa/IRa	ACTGCTACTTAGTATTGGCAATCGGTGTAT
	30	162190	F	30	162232	-3	ycf2	ycf2	IRa/IRa	TGGGGATATTCCCGAAACTCACAAAGAAAA
F. songarica	30	85026	R	30	120866	-2	rpl22---rps19	rpl32---trnL-UAG	LSC/SSC	GAATTATAAGCATATATATATATATCTTTT
	88	91887	P	88	159718	-3	ycf2	ycf2	IRb/IRa	TTAGTGATGATATTGATGCTAGTGAGGATATTGATGCTAGTGAGGATATTGATGCTAGTGACGATATTGATGCTAGTGACGATATTGA
	88	91905	P	88	159736	-3	ycf2	ycf2	IRb/IRa	CTAGTGAGGATATTGATGCTAGTGAGGATATTGATGCTAGTGACGATATTGATGCTAGTGACGATATTGATGCTAGTGACGATATCGA
	79	70858	P	79	104130	0	rps12---clpP	ycf15---trnV-GAC	LSC/IRb	AATAAGTTGTTTAATAGTTGGCATGTTGAATCATATCATATAAATAATGGGCTGGTTTAGATCGATCCTAACCTGATGA
	66	91887	P	66	159722	-3	ycf2	ycf2	IRb/IRa	TTAGTGATGATATTGATGCTAGTGAGGATATTGATGCTAGTGAGGATATTGATGCTAGTGACGATA
	66	91923	P	66	159758	-3	ycf2	ycf2	IRb/IRa	CTAGTGAGGATATTGATGCTAGTGACGATATTGATGCTAGTGACGATATTGATGCTAGTGACGATA
	48	91887	P	48	159722	-3	ycf2	ycf2	IRb/IRa	TTAGTGATGATATTGATGCTAGTGAGGATATTGATGCTAGTGAGGATA
	48	91941	P	48	159776	-3	ycf2	ycf2	IRb/IRa	CTAGTGACGATATTGATGCTAGTGACGATATTGATGCTAGTGACGATA
	45	91912	P	45	159718	-2	ycf2	ycf2	IRb/IRa	GGATATTGATGCTAGTGAGGATATTGATGCTAGTGACGATATTGA
	45	91948	P	45	159754	-2	ycf2	ycf2	IRb/IRa	CGATATTGATGCTAGTGACGATATTGATGCTAGTGACGATATCGA
	41	91930	P	41	159722	0	ycf2	ycf2	IRb/IRa	GGATATTGATGCTAGTGACGATATTGATGCTAGTGACGATA
	41	91948	P	41	159740	0	ycf2	ycf2	IRb/IRa	CGATATTGATGCTAGTGACGATATTGATGCTAGTGACGATA
	41	127578	P	41	152673	-1	ndhA intron	ycf15---rps12	SSC/IRa	ACAGAACCGTACATGAGATTTTCACCTCATACGGCTCCTCA
	39	44641	P	39	152673	-2	ycf3 intron	ycf15---rps12	LSC/IRa	CCAGAACCGTACATGAGATTTTCATCTCATACGGCTCCT
	35	44644	P	35	155747	-3	ycf3 intron	ndhB intron	LSC/IRa	GAACCGTACATGAGATTTTCATCTCATACGGCTCC
	34	91887	P	34	159718	-3	ycf2	ycf2	IRb/IRa	TTAGTGATGATATTGATGCTAGTGAGGATATTGA
	34	91959	P	34	159790	-3	ycf2	ycf2	IRb/IRa	CTAGTGACGATATTGATGCTAGTGACGATATCGA
	33	127586	P	33	152673	0	ndhA intron	ycf15---rps12	SSC/IRa	CCGTACATGAGATTTTCACCTCATACGGCTCCT
	31	113829	P	31	113829	-3	rrn5---trnR-ACG	rrn5---trnR-ACG	IRb/IRb	CTTATTTCTTTTTCAATATGAAAAAGAAATA
	31	137851	P	31	137851	-3	trnR-ACG---rrn5	trnR-ACG---rrn5	IRa/IRa	TTTATTTCTTTTTCATATTGAAAAAGAAATA
	30	8677	P	30	46414	0	psbI---trnS-GCU	trnS-GGA	LSC/LSC	AACGGAAAGAGAGGGATTCGAACCCTCGGT
	30	30228	P	30	30228	0	petN---psbM	petN---psbM	LSC/LSC	GGTAAGAAAGAAATATATATTTCTTTCTTA
	30	36427	P	30	46414	-3	trnS-UGA	trnS-GGA	LSC/LSC	AAAGGAGAGAGAGGGATTCGAACCCTCGAT
	30	89448	P	30	162191	-3	ycf2	ycf2	IRb/IRa	GTTTCTTTTTGTCCAAGTCACTTCTTTTTT
	30	89490	P	30	162233	-3	ycf2	ycf2	IRb/IRa	TTTTCTTTTTGTCTAACTCACTTCCTTTTT
	30	90627	P	30	161039	-3	ycf2	ycf2	IRb/IRa	GCCTATTGCCGATACACCTATTGCCGATAC
	30	90642	P	30	161054	-3	ycf2	ycf2	IRb/IRa	ACCTATTGCCGATACACCGATTGCCAATAC
	30	91930	P	30	159715	-3	ycf2	ycf2	IRb/IRa	GGATATTGATGCTAGTGACGATATTGATGC
	30	91966	P	30	159751	-3	ycf2	ycf2	IRb/IRa	CGATATTGATGCTAGTGACGATATCGATCG
	88	91887	F	88	91905	-3	ycf2	ycf2	IRb/IRb	TTAGTGATGATATTGATGCTAGTGAGGATATTGATGCTAGTGAGGATATTGATGCTAGTGACGATATTGATGCTAGTGACGATATTGA
	88	159718	F	88	159736	-3	ycf2	ycf2	IRa/IRa	GATCGATATCGTCACTAGCATCAATATCGTCACTAGCATCAATATCGTCACTAGCATCAATATCCTCACTAGCATCAATATCCTCACT
	79	70858	F	79	147502	0	rps12---clpP	trnV-GAC---ycf15	LSC/IRa	AATAAGTTGTTTAATAGTTGGCATGTTGAATCATATCATATAAATAATGGGCTGGTTTAGATCGATCCTAACCTGATGA
	66	91887	F	66	91923	-3	ycf2	ycf2	IRb/IRb	TTAGTGATGATATTGATGCTAGTGAGGATATTGATGCTAGTGAGGATATTGATGCTAGTGACGATA
	66	159722	F	66	159758	-3	ycf2	ycf2	IRa/IRa	GATATCGTCACTAGCATCAATATCGTCACTAGCATCAATATCGTCACTAGCATCAATATCCTCACT
	48	91887	F	48	91941	-3	ycf2	ycf2	IRb/IRb	TTAGTGATGATATTGATGCTAGTGAGGATATTGATGCTAGTGAGGATA
	48	159722	F	48	159776	-3	ycf2	ycf2	IRa/IRa	GATATCGTCACTAGCATCAATATCGTCACTAGCATCAATATC
	45	91912	F	45	91948	-2	ycf2	ycf2	IRb/IRb	GGATATTGATGCTAGTGAGGATATTGATGCTAGTGACGATATTGA
	42	159764	F	42	159782	-1	ycf2	ycf2	IRa/IRa	GTCACTAGCATCAATATCCTCACTAGCATCAATATCCTCACT
	42	159746	F	42	159782	-2	ycf2	ycf2	IRa/IRa	GTCACTAGCATCAATATCGTCACTAGCATCAATATCCTCACT
	41	91930	F	41	91948	0	ycf2	ycf2	IRb/IRb	GGATATTGATGCTAGTGACGATATTGATGCTAGTGACGATA
	41	98997	F	41	127578	-1	ycf2	ndhA intron	IRb/SSC	CTACAGAAACGTACATGAGATTTTCACCTCATACGGCTCCT
	39	44641	F	39	127580	-1	ycf3 inron	ndhA intron	LSC/SSC	CCAGAACCGTACATGAGATTTTCATCTCATACGGCTCCT
	39	44641	F	39	98999	-2	ycf3 intron	rps12---ycf15	LSC/IRb	CCAGAACCGTACATGAGATTTTCATCTCATACGGCTCCT
	35	44644	F	35	95929	-3	ycf3 intron	ndhB intron	LSC/IRb	GAACCGTACATGAGATTTTCATCTCATACGGCTCC
	34	91887	F	34	91959	-3	ycf2	ycf2	IRb/IRb	TTAGTGATGATATTGATGCTAGTGAGGATATTGA
	34	159718	F	34	159790	-3	ycf2	ycf2	IRa/IRa	GATCGATATCGTCACTAGCATCAATATCGTCACT
	33	99005	F	33	127586	0	rps12---ycf15	ndhA intron	IRb/SSC	ACGTACATGAGATTTTCACCTCATACGGCTCCT
	32	65016	F	32	65041	-3	petA---psbJ	petA---psbJ	LSC/LSC	CAACTCAATTCATCTGATTACTACAGAACTCA
	31	113829	F	31	137851	-3	rrn5---trnR-ACG	trnR-ACG---rrn5	IRb/IRa	CTTATTTCTTTTTCAATATGAAAAAGAAATA
	30	8674	F	30	36424	-2	trnS-GCU	psbC---trnS-UGA	LSC/LSC	AAAAACGGAAAGAGAGGGATTCGAACCCTC
	30	39621	F	30	41845	-3	psaB	psaA	LSC/LSC	ATGCAATAGCTAAATGATGATGAGCCATAT
	30	89448	F	30	89490	-3	ycf2	ycf2	IRb/IRb	GTTTCTTTTTGTCCAAGTCACTTCTTTTTT
	30	90627	F	30	90642	-3	ycf2	ycf2	IRb/IRb	GCCTATTGCCGATACACCTATTGCCGATAC
	30	91930	F	30	91966	-3	ycf2	ycf2	IRb/IRb	GGATATTGATGCTAGTGACGATATTGATGC
	30	161040	F	30	161055	-3	ycf2	ycf2	IRa/IRa	AGTATTGGCAATCGGTGTATCGGCAATAGG
	30	162191	F	30	162233	-3	ycf2	ycf2	IRa/IRa	GAAAAAAGGAAGTGAGTTAGACAAAAAGAA
	36	45872	C	36	45873	-3	ycf3---trnS-GGA	ycf3---trnS-GGA	LSC/LSC	CTATATATATATATTATTATATATATATAATATATA
F. lehmannii	79	70878	P	79	104143	0	rps12---clpP	ycf15---trnV-GAC	LSC/IRb	AATAAGTTGTTTAATAGTTGGCATGTTGAATCATATCATATAAATAATGGGCTGGTTTAGATCGATCCTAACCTGATGA
	70	91916	P	70	159841	-3	ycf2	ycf2	IRb/IRa	TTAGTGATGATATTGATGCTAGTGAGGATATTGATGCTAGTGAGGATATTGATGCTAGTGACGATATTGA
	70	91934	P	70	159859	-3	ycf2	ycf2	IRb/IRa	CTAGTGAGGATATTGATGCTAGTGAGGATATTGATGCTAGTGACGATATTGATGCTAGTGACGATATCGA
	48	91916	P	48	159845	-3	ycf2	ycf2	IRb/IRa	TTAGTGATGATATTGATGCTAGTGAGGATATTGATGCTAGTGAGGATA
	48	91952	P	48	159881	-3	ycf2	ycf2	IRb/IRa	CTAGTGAGGATATTGATGCTAGTGACGATATTGATGCTAGTGACGATA
	41	127668	P	41	152794	-1	ndhA intron	ycf15---rps12	SSC/IRa	TTACAGAACCGTACATGAGATTTTCACCTCATACGGCTCCT
	33	127676	P	33	152794	0	ndhA intron	ycf15---rps12	SSC/IRa	CCGTACATGAGATTTTCACCTCATACGGCTCCT
	39	44638	P	39	152794	-2	ycf3 intron	ycf15---rps12	LSC/IRa	CCAGAACCGTACATGAGATTTTCATCTCATACGGCTCCT
	34	113521	P	34	138258	-1	rrn4.5---rrn5	rrn5---rrn4.5	IRb/IRa	TCATTGTTCAACTCTTTGACAACACGAAAAAACC
	34	113553	P	34	138290	-1	rrn4.5---rrn5	rrn5---rrn4.5	IRb/IRa	TCTTTGACAACACGAAAAAACCATTGTTCAACTC
	30	8657	P	30	46409	0	psbI-trnS-GCU	trnS-GGA	LSC/SSC	AACGGAAAGAGAGGGATTCGAACCCTCGGT
	30	30232	P	30	30232	0	petN---psbM	petN---psbM	LSC/SSC	GGTAAGAAAGAAATATATATTTCTTTCTTA
	35	44641	P	35	155868	-3	ycf3 intron	ycf2	LSC/IRa	GAACCGTACATGAGATTTTCATCTCATACGGCTCC
	34	91916	P	34	159841	-3	ycf2	ycf2	IRb/IRa	TTAGTGATGATATTGATGCTAGTGAGGATATTGA
	34	91970	P	34	159895	-3	ycf2	ycf2	IRb/IRa	CTAGTGACGATATTGATGCTAGTGACGATATCGA
	31	113873	P	31	113873	-3	rrn4.5---rrn5	rrn4.5---rrn5	IRb/IRb	CTTATTTCTTTTTCAATATGAAAAAGAAATA
	31	137941	P	31	137941	-3	trnR-ACG---rrn5	trnR-ACG---rrn5	IRa/IRa	TTTATTTCTTTTTCATATTGAAAAAGAAATA
	30	36432	P	30	46409	-3	psbC---trnS-UGA	trnS-GGA	LSC/LSC	AAAGGAGAGAGAGGGATTCGAACCCTCGAT
	30	89477	P	30	162296	-3	ycf2	ycf2	IRb/IRa	GTTTCTTTTTGTCCAAGTCACTTCTTTTTT
	30	89519	P	30	162338	-3	ycf2	ycf2	IRb/IRa	TTTTCTTTTTGTCTAACTCACTTCCTTTTT
	30	90656	P	30	161144	-3	ycf2	ycf2	IRb/IRa	GCCTATTGCCGATACACCTATTGCCGATAC
	30	90671	P	30	161159	-3	ycf2	ycf2	IRb/IRa	ACCTATTGCCGATACACCGATTGCCAATAC
	30	91959	P	30	159838	-3	ycf2	ycf2	IRb/IRa	GGATATTGATGCTAGTGACGATATTGATGC
	30	91977	P	30	159856	-3	ycf2	ycf2	IRb/IRa	CGATATTGATGCTAGTGACGATATCGATCG
	79	70878	F	79	147623	0	rps12---clpP	trnV-GAC---ycf15	LSC/IRa	AATAAGTTGTTTAATAGTTGGCATGTTGAATCATATCATATAAATAATGGGCTGGTTTAGATCGATCCTAACCTGATGA
	70	91916	F	70	91934	-3	ycf2	ycf2	IRb/IRb	TTAGTGATGATATTGATGCTAGTGAGGATATTGATGCTAGTGAGGATATTGATGCTAGTGACGATATTGA
	70	159841	F	70	159859	-3	ycf2	ycf2	IRa/IRa	GATCGATATCGTCACTAGCATCAATATCGTCACTAGCATCAATATCCTCACTAGCATCAATATCCTCACT
	49	120248	F	49	120294	0	ndhF---rpl32	ndhF---rpl32	SSC/SSC	TATTCTATGTATACATAAATATATAAACTTTTGTTGAAAAACAAAAAAT
	48	91916	F	48	91952	-3	ycf2	ycf2	IRb/IRb	TTAGTGATGATATTGATGCTAGTGAGGATATTGATGCTAGTGAGGATA
	48	159845	F	48	159881	-3	ycf2	ycf2	IRa/IRa	GATATCGTCACTAGCATCAATATCGTCACTAGCATCAATATCCTCACT
	42	159869	F	42	159887	-1	ycf2	ycf2	IRa/IRa	GTCACTAGCATCAATATCCTCACTAGCATCAATATCCTCACT
	41	99010	F	41	127668	-1	rps12---ycf15	ndhA intron	IRb/SSC	CTACAGAAACGTACATGAGATTTTCACCTCATACGGCTCCT
	39	44638	F	39	127670	-1	ycf3 intron	ndhA intron	LSC/SSC	CCAGAACCGTACATGAGATTTTCATCTCATACGGCTCCT
	33	99018	F	33	127676	0	rps12---ycf15	ndhA intron	IRb/SSC	ACGTACATGAGATTTTCACCTCATACGGCTCCT
	39	44638	F	39	99012	-2	ycf3 intron	ndhB intron	LSC/IRb	CCAGAACCGTACATGAGATTTTCATCTCATACGGCTCCT
	34	113521	F	34	113553	-1	rrn4.5---rrn5	rrn4.5---rrn5	IRb/IRb	TCATTGTTCAACTCTTTGACAACACGAAAAAACC
	34	138258	F	34	138290	-1	rrn5---rrn4.5	rrn5---rrn4.5	IRa/IRa	TTGGTTTTTTCATGTTGTCAAAGAGTTGAACAAT
	35	44641	F	35	95942	-3	ycf3 intron	ndhB intron	LSC/IRb	GAACCGTACATGAGATTTTCATCTCATACGGCTCC
	34	91916	F	34	91970	-3	ycf2	ycf2	IRb/IRb	TTAGTGATGATATTGATGCTAGTGAGGATATTGA
	34	159841	F	34	159895	-3	ycf2	ycf2	IRa/IRa	GATCGATATCGTCACTAGCATCAATATCGTCACT
	30	8654	F	30	36429	-2	psbI-trnS-GCU	trnS-GGA	LSC/SSC	AAAAACGGAAAGAGAGGGATTCGAACCCTC
	32	29741	F	32	29763	-3	petN---psbM	petN---psbM	LSC/SSC	CTTTTTCCTGCTAAAAAAAGGAATTTTTTCAG
	32	65036	F	32	65061	-3	petA---psbJ	petA---psbJ	LSC/SSC	CAACTCAATTCATCTGATTACTACAGAACTCA
	31	113873	F	31	137941	-3	rrn4.5---rrn5	rrn5---rrn4.5	IRb/IRa	CTTATTTCTTTTTCAATATGAAAAAGAAATA
	30	39618	F	30	41842	-3	psaB	psaA	LSC/LSC	ATGCAATAGCTAAATGATGATGAGCCATAT
	30	89477	F	30	89519	-3	ycf2	ycf2	IRb/IRb	GTTTCTTTTTGTCCAAGTCACTTCTTTTTT
	30	90656	F	30	90671	-3	ycf2	ycf2	IRb/IRb	GCCTATTGCCGATACACCTATTGCCGATAC
	30	91959	F	30	91977	-3	ycf2	ycf2	IRb/IRb	GGATATTGATGCTAGTGACGATATTGATGC
	30	161145	F	30	161160	-3	ycf2	ycf2	IRa/IRa	CGATATTGATGCTAGTGACGATATCGATCG
	30	162296	F	30	162338	-3	ycf2	ycf2	IRa/IRa	GAAAAAAGGAAGTGAGTTAGACAAAAAGAA
F. gracilis	102	91831	P	102	159774	-2	ycf2	ycf2	IRb/IRa	TTAGTGATGATATTGATGCTAGTGAGGATATTGATGCTAGTGAGGATATTGATGCTAGTGAGGATATTGATGCTAGTGAGGATATTGATGCTAGTGACGATA
	102	91849	P	102	159792	-2	ycf2	ycf2	IRb/IRa	CTAGTGAGGATATTGATGCTAGTGAGGATATTGATGCTAGTGAGGATATTGATGCTAGTGAGGATATTGATGCTAGTGACGATATTGATGCTAGTGACGATA
	84	91831	P	84	159774	-3	ycf2	ycf2	IRb/IRa	TTAGTGATGATATTGATGCTAGTGAGGATATTGATGCTAGTGAGGATATTGATGCTAGTGAGGATATTGATGCTAGTGAGGATA
	84	91867	P	84	159810	-3	ycf2	ycf2	IRb/IRa	CTAGTGAGGATATTGATGCTAGTGAGGATATTGATGCTAGTGAGGATATTGATGCTAGTGACGATATTGATGCTAGTGACGATA
	79	70774	P	79	104093	0	rps12---clpP	ycf15---trnV-GAC	LSC/IRb	AATAAGTTGTTTAATAGTTGGCATGTTGAATCATATCATATAAATAATGGGCTGGTTTAGATCGATCCTAACCTGATGA
	66	91831	P	66	159774	-3	ycf2	ycf2	IRb/IRa	TTAGTGATGATATTGATGCTAGTGAGGATATTGATGCTAGTGAGGATATTGATGCTAGTGAGGATA
	66	91885	P	66	159828	-3	ycf2	ycf2	IRb/IRa	CTAGTGAGGATATTGATGCTAGTGAGGATATTGATGCTAGTGACGATATTGATGCTAGTGACGATA
	48	91831	P	48	159774	-3	ycf2	ycf2	IRb/IRa	TTAGTGATGATATTGATGCTAGTGAGGATATTGATGCTAGTGAGGATA
	48	91903	P	48	159846	-3	ycf2	ycf2	IRb/IRa	CTAGTGAGGATATTGATGCTAGTGACGATATTGATGCTAGTGACGATA
	44	90556	P	44	161110	-2	ycf2	ycf2	IRb/IRa	GCCTATTGCCGATACACCTATTGCCGATACACCTATTGCCGATA
	44	90571	P	44	161125	-2	ycf2	ycf2	IRb/IRa	ACCTATTGCCGATACACCTATTGCCGATACACCGATTGCCAATA
	41	127581	P	41	152723	-1	ndhA intron	ycf15---rps12	SSC/IRa	TTACAGAACCGTACATGAGATTTTCACCTCATACGGCTCCT
	39	44588	P	39	152723	-2	ycf3 intron	ycf15---rps12	LSC/IRa	CCAGAACCGTACATGAGATTTTCATCTCATACGGCTCCT
	35	44591	P	35	155797	-3	ycf3 intron	ndhB intron	LSC/IRa	GAACCGTACATGAGATTTTCATCTCATACGGCTCC
	34	113480	P	34	138179	-1	rrn4.5---rrn5	rrn5---rrn4.5	IRb/IRa	TCATTGTTCAACTCTTTGACAACACGAAAAAACC
	34	113512	P	34	138211	-1	rrn4.5---rrn5	rrn5---rrn4.5	IRb/IRa	CCATTGTTCAACTCTTTGACAACATGAAAAAACC
	34	91831	P	34	159770	-3	ycf2	ycf2	IRb/IRa	TTAGTGATGATATTGATGCTAGTGAGGATATTGA
	34	91921	P	34	159860	-3	ycf2	ycf2	IRb/IRa	CTAGTGACGATATTGATGCTAGTGACGATATCGA
	33	127589	P	33	152723	0	ndhA intron	ycf15---rps12	SSC/IRa	ACAGAACCGTACATGAGATTTTCACCTCATACG
	31	113832	P	31	113832	-3	rrn5---trnR-ACG	rrn5---trnR-ACG	IRb/IRb	CTTATTTCTTTTTCAATATGAAAAAGAAATA
	31	137862	P	31	137862	-3	rrn5---trnR-ACG	rrn5---trnR-ACG	IRa/IRa	TTTATTTCTTTTTCATATTGAAAAAGAAATA
	30	8653	P	30	46357	0	trnS-GCU	trnS-GGA	LSC/LSC	AACGGAAAGAGAGGGATTCGAACCCTCGGT
	30	30196	P	30	30196	0	petN---psbM	petN---psbM	LSC/LSC	GGTAAGAAAGAAATATATATTTCTTTCTTA
	30	36397	P	30	46357	-3	trnS-UGA	trnS-GGA	LSC/LSC	AAAGGAGAGAGAGGGATTCGAACCCTCGAT
	30	89377	P	30	162276	-3	ycf2	ycf2	IRb/IRa	GTTTCTTTTTGTCCAAGTCACTTCTTTTTT
	30	89419	P	30	162318	-3	ycf2	ycf2	IRb/IRa	TTTTCTTTTTGTCTAACTCACTTCCTTTTT
	30	90556	P	30	161109	-3	ycf2	ycf2	IRb/IRa	GCCTATTGCCGATACACCTATTGCCGATAC
	30	90586	P	30	161139	-3	ycf2	ycf2	IRb/IRa	ACCTATTGCCGATACACCGATTGCCAATAC
	30	91910	P	30	159767	-3	ycf2	ycf2	IRb/IRa	GGATATTGATGCTAGTGACGATATTGATGC
	30	91928	P	30	159785	-3	ycf2	ycf2	IRb/IRa	CGATATTGATGCTAGTGACGATATCGATCG
	102	91831	F	102	91849	-2	ycf2	ycf2	IRb/IRb	TTAGTGATGATATTGATGCTAGTGAGGATATTGATGCTAGTGAGGATATTGATGCTAGTGAGGATATTGATGCTAGTGAGGATATTGATGCTAGTGACGATA
	102	159774	F	102	159792	-2	ycf2	ycf2	IRa/IRa	GATATCGTCACTAGCATCAATATCGTCACTAGCATCAATATCCTCACTAGCATCAATATCCTCACTAGCATCAATATCCTCACTAGCATCAATATCCTCACT
	84	91831	F	84	91867	-3	ycf2	ycf2	IRb/IRb	TTAGTGATGATATTGATGCTAGTGAGGATATTGATGCTAGTGAGGATATTGATGCTAGTGAGGATATTGATGCTAGTGAGGATA
	84	159774	F	84	159810	-3	ycf2	ycf2	IRa/IRa	GATATCGTCACTAGCATCAATATCGTCACTAGCATCAATATCCTCACTAGCATCAATATCCTCACTAGCATCAATATCCTCACT
	79	70774	F	79	147553	0	rps12---clpP	trnV-GAC---ycf15	LSC/IRa	AATAAGTTGTTTAATAGTTGGCATGTTGAATCATATCATATAAATAATGGGCTGGTTTAGATCGATCCTAACCTGATGA
	78	159798	F	78	159816	-1	ycf2	ycf2	IRb/IRa	GTCACTAGCATCAATATCCTCACTAGCATCAATATCCTCACTAGCATCAATATCCTCACTAGCATCAATATCCTCACT
	66	91831	F	66	91885	-3	ycf2	ycf2	IRb/IRb	TTAGTGATGATATTGATGCTAGTGAGGATATTGATGCTAGTGAGGATATTGATGCTAGTGAGGATA
	66	159774	F	66	159828	-3	ycf2	ycf2	IRa/IRa	GATATCGTCACTAGCATCAATATCGTCACTAGCATCAATATCCTCACTAGCATCAATATCCTCACT
	60	159798	F	60	159834	-1	ycf2	ycf2	IRa/IRa	GTCACTAGCATCAATATCCTCACTAGCATCAATATCCTCACTAGCATCAATATCCTCACT
	48	91831	F	48	91903	-3	ycf2	ycf2	IRb/IRb	TTAGTGATGATATTGATGCTAGTGAGGATATTGATGCTAGTGAGGATA
	48	159774	F	48	159846	-3	ycf2	ycf2	IRa/IRa	GATATCGTCACTAGCATCAATATCGTCACTAGCATCAATATCCTCACT
	44	90556	F	44	90571	-2	ycf2	ycf2	IRb/IRb	GCCTATTGCCGATACACCTATTGCCGATACACCTATTGCCGATA
	44	161110	F	44	161125	-2	ycf2	ycf2	IRa/IRa	AGTATTGGCAATCGGTGTATCGGCAATAGGTGTATCGGCAATAG
	42	159798	F	42	159852	-1	ycf2	ycf2	IRa/IRa	GTCACTAGCATCAATATCCTCACTAGCATCAATATCCTCACT
	41	98961	F	41	127581	-1	rps12---ycf15	ndhA intron	IRb/SSC	CTACAGAAACGTACATGAGATTTTCACCTCATACGGCTCCT
	39	44588	F	39	127583	-1	ycf3 intron	ndhA intron	LSC/SSC	CCAGAACCGTACATGAGATTTTCATCTCATACGGCTCCT
	39	44588	F	39	98963	-2	ycf3 intron	rps12---ycf15	LSC/IRb	CCAGAACCGTACATGAGATTTTCATCTCATACGGCTCCT
	35	44591	F	35	95893	-3	ycf3 intron	ndhB intron	LSC/IRb	GAACCGTACATGAGATTTTCATCTCATACGGCTCC
	34	113480	F	34	113512	-1	rrn4.5---rrn5	rrn4.5---rrn5	IRb/IRb	TCATTGTTCAACTCTTTGACAACACGAAAAAACC
	34	138179	F	34	138211	-1	rrn5---rrn4.5	rrn5---rrn4.5	IRa/IRa	TTGGTTTTTTCATGTTGTCAAAGAGTTGAACAAT
	34	91831	F	34	91921	-3	ycf2	ycf2	IRb/IRb	TTAGTGATGATATTGATGCTAGTGAGGATATTGA
	34	159770	F	34	159860	-3	ycf2	ycf2	IRa/IRa	GATCGATATCGTCACTAGCATCAATATCGTCACT
	33	98969	F	33	127589	0	rps12---ycf15	ndhA intron	IRb/SSC	ACGTACATGAGATTTTCACCTCATACGGCTCCT
	32	64932	F	32	64957	-3	petA---psaJ	petA---psaJ	LSC/LSC	CAACTCAATTCATCTGATTACTACAGAACTCA
	31	113832	F	31	137862	-3	rrn5---trnR-ACG	trnR-ACG---rrn5	IRb/IRa	CTTATTTCTTTTTCAATATGAAAAAGAAATA
	30	8650	F	30	36394	-2	trnS-GCU	psbC---trnS-UGA	LSC/LSC	AAAAACGGAAAGAGAGGGATTCGAACCCTC
	30	39592	F	30	41816	-3	psaB	psaA	LSC/LSC	ATGCAATAGCTAAATGATGATGAGCCATAT
	30	89377	F	30	89419	-3	ycf2	ycf2	IRb/IRb	GTTTCTTTTTGTCCAAGTCACTTCTTTTTT
	30	90556	F	30	90586	-3	ycf2	ycf2	IRb/IRb	GCCTATTGCCGATACACCTATTGCCGATAC
	30	91910	F	30	91928	-3	ycf2	ycf2	IRb/IRb	GGATATTGATGCTAGTGACGATATTGATGC
	30	161110	F	30	161140	-3	ycf2	ycf2	IRa/IRa	AGTATTGGCAATCGGTGTATCGGCAATAGG
	30	162276	F	30	162318	-3	ycf2	ycf2	IRa/IRa	GAAAAAAGGAAGTGAGTTAGACAAAAAGAA
F. canescens	84	91508	P	84	158420	-1	ycf2	ycf2	IRb/IRa	TTAGTGAGGATATTGATGCTAGTGACGATATTGATGCTAGTGACGATATTGATGCTAGTGACGATATTGATGCTAGTGACGATA
	84	91526	P	84	158438	-1	ycf2	ycf2	IRb/IRa	CTAGTGACGATATTGATGCTAGTGACGATATTGATGCTAGTGACGATATTGATGCTAGTGACGATATTGATGCTAGTGACGATA
	79	70472	P	79	103238	0	rps12---clpP	ycf15---trnV-GAC	LSC/IRb	AATAAGTTGTTTAATAGTTGGCATGTTGAATCATATCATATAAATAATGGGCTGGTTTAGATCGATCCTAACCTGATGA
	66	91508	P	66	158420	-1	ycf2	tcf2	IRb/IRa	TTAGTGAGGATATTGATGCTAGTGACGATATTGATGCTAGTGACGATATTGATGCTAGTGACGATA
	66	91544	P	66	158456	-1	ycf2	ycf2	IRb/IRa	CTAGTGACGATATTGATGCTAGTGACGATATTGATGCTAGTGACGATATTGATGCTAGTGACGATA
	48	91508	P	48	158420	-1	ycf2	ycf2	IRb/IRa	TTAGTGAGGATATTGATGCTAGTGACGATATTGATGCTAGTGACGATA
	48	91562	P	48	158474	-1	ycf2	ycf2	IRb/IRa	CTAGTGACGATATTGATGCTAGTGACGATATTGATGCTAGTGACGATA
	41	126752	P	41	151370	-1	ndhA intron	ycf15---rps12	SSC/IRa	TTACAGAACCGTACATGAGATTTTCACCTCATACGGCTCCT
	39	44274	P	39	151370	-2	ycf3 intron	ycf15---rps12	LSC/IRa	CCAGAACCGTACATGAGATTTTCATCTCATACGGCTCCT
	35	44277	P	35	154444	-3	ycf3 intron	ndhB intron	LSC/IRa	GAACCGTACATGAGATTTTCATCTCATACGGCTCC
	34	112631	P	34	137333	-1	rrn23---rrn4.5	rrn5---rrn4.5	IRb/IRa	CAAGATGAGTGCTCTCCTATTCCGACTTCCCCGG
	34	112663	P	34	137365	-1	rrn4.5---rrn5	rrn5---rrn4.5	IRb/IRa	ATTGTTCAACTCTTTGACAACACGAAAAAACCAT
	34	91508	P	34	158416	-2	ycf2	ycf2	IRa/IRa	TTAGTGAGGATATTGATGCTAGTGACGATATTGA
	34	91580	P	34	158488	-2	ycf2	ycf2	IRb/IRa	CTAGTGACGATATTGATGCTAGTGACGATATCGA
	33	126760	P	33	151370	0	ndhA intron	ycf15---rps12	SSC/IRa	CCGTACATGAGATTTTCACCTCATACGGCTCCT
	31	112983	P	31	112983	-3	rrn5---trnR-ACG	rrn5---trnR-ACG	IRb/IRb	CTTATTTCTTTTTCAATATGAAAAAGAAATA
	31	137016	P	31	137016	-3	trnR-ACG---rrn5	trnR-ACG---rrn5	IRa/IRa	TTTATTTCTTTTTCATATTGAAAAAGAAATA
	30	8680	P	30	46041	0	trnS-GCU	trnS-GGA	LSC/LSC	AACGGAAAGAGAGGGATTCGAACCCTCGGT
	30	30255	P	30	30255	0	petN---psbM	petN---psbM	LSC/LSC	GGTAAGAAAGAAATATATATTTCTTTCTTA
	30	36052	P	30	46041	-3	psbC---trnS-UGA	trnS-GGA	LSC/LSC	AAAGGAGAGAGAGGGATTCGAACCCTCGAT
	30	89069	P	30	160889	-3	ycf2	ycf2	IRb/IRa	GTTTCTTTTTGTCCAAGTCACTTCTTTTTT
	30	89111	P	30	160931	-3	ycf2	ycf2	IRb/IRa	TTTTCTTTTTGTCTAACTCACTTCCTTTTT
	30	90248	P	30	159737	-3	ycf2	ycf2	IRb/IRa	GCCTATTGCCGATACACCTATTGCCGATAC
	30	90263	P	30	159752	-3	ycf2	ycf2	IRb/IRa	ACCTATTGCCGATACACCGATTGCCAATAC
	84	91508	F	84	91526	-1	ycf2	ycf2	IRb/IRb	TTAGTGAGGATATTGATGCTAGTGACGATATTGATGCTAGTGACGATATTGATGCTAGTGACGATATTGATGCTAGTGACGATA
	84	158420	F	84	158438	-1	ycf2	ycf2	IRa/IRa	GATATCGTCACTAGCATCAATATCGTCACTAGCATCAATATCGTCACTAGCATCAATATCGTCACTAGCATCAATATCGTCACT
	79	70472	F	79	146713	0	rps12---clpP	trnV-GAC---ycf15	LSC/IRa	AATAAGTTGTTTAATAGTTGGCATGTTGAATCATATCATATAAATAATGGGCTGGTTTAGATCGATCCTAACCTGATGA
	66	91508	F	66	91544	-1	ycf2	ycf2	IRb/IRb	TTAGTGAGGATATTGATGCTAGTGACGATATTGATGCTAGTGACGATATTGATGCTAGTGACGATA
	66	158420	F	66	158456	-1	ycf2	ycf2	IRa/IRa	GATATCGTCACTAGCATCAATATCGTCACTAGCATCAATATCGTCACTAGCATCAATATCGTCACT
	48	91508	F	48	91562	-1	ycf2	ycf2	IRb/IRb	TTAGTGAGGATATTGATGCTAGTGACGATATTGATGCTAGTGACGATA
	48	158420	F	48	158474	-1	ycf2	ycf2	IRa/IRa	GATATCGTCACTAGCATCAATATCGTCACTAGCATCAATATCGTCACT
	41	98619	F	41	126752	-1	rps12---ycf15	ndhA intron	IRb/SSC	CTACAGAAACGTACATGAGATTTTCACCTCATACGGCTCCT
	39	44274	F	39	126754	-1	ycf3 intron	ndhA intron	LSC/IRb	CCAGAACCGTACATGAGATTTTCATCTCATACGGCTCCT
	39	44274	F	39	98621	-2	ycf3 inron	rps12---ycf15	LSC/IRb	CCAGAACCGTACATGAGATTTTCATCTCATACGGCTCCT
	35	44277	F	35	95551	-3	ycf3 intron	ndhB intron	LSC/IRb	GAACCGTACATGAGATTTTCATCTCATACGGCTCC
	34	112631	F	34	112663	-1	rrn23---rrn4.5	rrn23---rrn4.5	IRb/IRb	CAAGATGAGTGCTCTCCTATTCCGACTTCCCCGG
	34	137333	F	34	137365	-1	rrn5---rrn4.5	rrn5---rrn4.5	IRa/IRa	TTGGTTTTTTCATGTTGTCAAAGAGTTGAACAAT
	34	91508	F	34	91580	-2	ycf2	ycf2	IRb/IRb	TTAGTGAGGATATTGATGCTAGTGACGATATTGA
	34	158416	F	34	158488	-2	ycf2	ycf2	IRa/IRa	GATCGATATCGTCACTAGCATCAATATCGTCACT
	33	98627	F	33	126760	0	rps12---ycf15	ndhA intron	IRb/SSC	CGTACATGAGATTTTCACCTCATACGGCTCCTC
	31	112983	F	31	137016	-3	rrn5---trnR-ACG	trnR-ACG---rrn5	IRb/IRa	CTTATTTCTTTTTCAATATGAAAAAGAAATA
	30	8677	F	30	36049	-2	trnS-GCU	psbC---trnS-UGA	LSC/LSC	AAAAACGGAAAGAGAGGGATTCGAACCCTC
	30	39247	F	30	41471	-3	psaB	psaA	LSC/LSC	ATGCAATAGCTAAATGATGATGAGCCATAT
	30	89069	F	30	89111	-3	ycf2	ycf2	IRb/IRb	GTTTCTTTTTGTCCAAGTCACTTCTTTTTT
	30	90248	F	30	90263	-3	ycf2	ycf2	IRb/IRb	GCCTATTGCCGATACACCTATTGCCGATAC
	30	118502	F	30	118521	-3	ndhF---rpl32	ndhF---rpl32	SSC/SSC	CAAAACAAAAAGGGTCAATAAAAAAATCAA
	30	159738	F	30	159753	-3	ycf2	ycf2	IRa/IRa	AGTATTGGCAATCGGTGTATCGGCAATAGG
	30	160889	F	30	160931	-3	ycf2	ycf2	IRa/IRa	GAAAAAAGGAAGTGAGTTAGACAAAAAGAA
F. caspica	88	91816	P	88	155159	-3	ycf2	ycf2	IRb/IRa	TTAGTGATGATATTGATGCTAGTGAGGATATTGATGCTAGTGAGGATATTGATGCTAGTGAGGATATTGATGCTAGTGAGGATATTGA
	88	91834	P	88	155177	-3	ycf2	ycf2	IRb/IRa	CTAGTGAGGATATTGATGCTAGTGAGGATATTGATGCTAGTGAGGATATTGATGCTAGTGAGGATATTGATGCTAGTGACGATATCGA
	70	91816	P	70	155159	-3	ycf2	ycf2	IRb/IRa	TTAGTGATGATATTGATGCTAGTGAGGATATTGATGCTAGTGAGGATATTGATGCTAGTGAGGATATTGA
	70	91852	P	70	155195	-3	ycf2	ycf2	IRb/IRa	CTAGTGAGGATATTGATGCTAGTGAGGATATTGATGCTAGTGAGGATATTGATGCTAGTGACGATATCGA
	52	91816	P	52	155159	-3	ycf2	ycf2	IRb/IRa	TTAGTGATGATATTGATGCTAGTGAGGATATTGATGCTAGTGAGGATATTGA
	52	91870	P	52	155213	-3	ycf2	ycf2	IRb/IRa	CTAGTGAGGATATTGATGCTAGTGAGGATATTGATGCTAGTGACGATATCGA
	41	125265	P	41	148207	-1	ndhA intron	ycf15---rps12	SSC/IRa	TTACAGAACCGTACATGAGATTTTCACCTCATACGGCTCCT
	33	125273	P	33	148207	0	ndhA intron	ycf15---rps12	SSC/IRa	CCGTACATGAGATTTTCACCTCATACGGCTCCT
	39	44585	P	39	148207	-2	ycf3 intron	ycf15---rps12	LSC/IRa	CCAGAACCGTACATGAGATTTTCATCTCATACGGCTCCT
	34	111171	P	34	135844	-1	rrn4.5---rrn5	rrn5---rrn4.5	IRb/IRa	TCATTGTTCAACTCTTTGACAACACGAAAAAACC
	34	111203	P	34	135876	-1	rrn4.5---rrn5	rrn5---rrn4.5	IRb/IRa	CCATTGTTCAACTCTTTGACAACATGAAAAAACC
	30	8654	P	30	46358	0	psbI-trnS-GCU	trnS-GGA	LSC/SSC	CAAAAACGGAAAGAGAGGGATTCGAACCCT
	30	30180	P	30	30180	0	petN---psbM	petN---psbM	LSC/SSC	GGTAAGAAAGAAATATATATTTCTTTCTTA
	35	44588	P	35	151188	-3	ycf3 intron	ycf2	LSC/IRa	GAACCGTACATGAGATTTTCATCTCATACGGCTCC
	32	3646	P	32	83227	-2	trnK-UUU intron	rpl16 intron	LSC/SSC	AGGATTCATAAAAAAAAAAAAGAATCCGTTCA
	34	91816	P	34	155159	-3	ycf2	ycf2	IRb/IRa	TTAGTGATGATATTGATGCTAGTGAGGATATTGA
	34	91888	P	34	155231	-3	ycf2	ycf2	IRb/IRa	CTAGTGAGGATATTGATGCTAGTGACGATATCGA
	31	111523	P	31	111523	-3	rrn5---trnR-ACG	rrn5---trnR-ACG	IRb/IRb	CTTATTTCTTTTTCAATATGAAAAAGAAATA
	31	135527	P	31	135527	-3	trnR-ACG---rrn5	trnR-ACG---rrn5	IRa/IRa	TTTATTTCTTTTTCATATTGAAAAAGAAATA
	30	36369	P	30	46358	-3	psbC---trnS-UGA	trnS-GGA	LSC/LSC	AAAGGAGAGAGAGGGATTCGAACCCTCGAT
	30	89377	P	30	157632	-3	ycf2	ycf2	IRb/IRa	GTTTCTTTTTGTCCAAGTCACTTCTTTTTT
	30	89419	P	30	157674	-3	ycf2	ycf2	IRb/IRa	TTTTCTTTTTGTCTAACTCACTTCCTTTTT
	30	90556	P	30	156480	-3	ycf2	ycf2	IRb/IRa	GCCTATTGCCGATACACCTATTGCCGATAC
	30	90571	P	30	156495	-3	ycf2	ycf2	IRa/IRa	ACCTATTGCCGATACACCGATTGCCAATAC
	88	91816	F	88	91834	-3	ycf2	ycf2	IRb/IRb	TTAGTGATGATATTGATGCTAGTGAGGATATTGATGCTAGTGAGGATATTGATGCTAGTGAGGATATTGATGCTAGTGAGGATATTGA
	88	155159	F	88	155177	-3	ycf2	ycf2	IRa/IRa	GATCGATATCGTCACTAGCATCAATATCCTCACTAGCATCAATATCCTCACTAGCATCAATATCCTCACTAGCATCAATATCCTCACT
	70	91816	F	70	91852	-3	ycf2	ycf2	IRb/IRb	TTAGTGATGATATTGATGCTAGTGAGGATATTGATGCTAGTGAGGATATTGATGCTAGTGAGGATATTGA
	70	155159	F	70	155195	-3	ycf2	ycf2	IRa/IRa	GATCGATATCGTCACTAGCATCAATATCCTCACTAGCATCAATATCCTCACTAGCATCAATATCCTCACT
	52	91816	F	52	91870	-3	ycf2	ycf2	IRb/IRb	TTAGTGATGATATTGATGCTAGTGAGGATATTGATGCTAGTGAGGATATTGA
	52	155159	F	52	155213	-3	ycf2	ycf2	IRa/IRa	GATCGATATCGTCACTAGCATCAATATCCTCACTAGCATCAATATCCTCACT
	41	98833	F	41	125265	-1	rps12---ycf15	ndhA intron	IRb/SSC	CTACAGAAACGTACATGAGATTTTCACCTCATACGGCTCCT
	39	44585	F	39	125267	-1	ycf3 intron	ndhA intron	LSC/SSC	CCAGAACCGTACATGAGATTTTCATCTCATACGGCTCCT
	33	98841	F	33	125273	0	rps12---ycf15	ndhA intron	IRb/SSC	ACGTACATGAGATTTTCACCTCATACGGCTCCT
	39	44585	F	39	98835	-2	ycf3 intron	ndhB intron	LSC/IRb	CCAGAACCGTACATGAGATTTTCATCTCATACGGCTCCT
	34	111171	F	34	111203	-1	rrn4.5---rrn5	rrn4.5---rrn5	IRb/IRb	TCATTGTTCAACTCTTTGACAACACGAAAAAACC
	34	135844	F	34	135876	-1	rrn5---rrn4.5	rrn5---rrn4.5	IRa/IRa	TTGGTTTTTTCATGTTGTCAAAGAGTTGAACAAT
	35	44588	F	35	95858	-3	ycf3 intron	ndhB intron	LSC/IRb	GAACCGTACATGAGATTTTCATCTCATACGGCTCC
	34	91816	F	34	91888	-3	ycf2	ycf2	IRb/IRb	TTAGTGATGATATTGATGCTAGTGAGGATATTGA
	34	155159	F	34	155231	-3	ycf2	ycf2	IRa/IRa	GATCGATATCGTCACTAGCATCAATATCCTCACT
	30	8651	F	30	36366	-2	psbI-trnS-GCU	trnS-GGA	LSC/SSC	AAAAACGGAAAGAGAGGGATTCGAACCCTC
	31	111523	F	31	135527	-3	rrn5---trnR-ACG	trnR-ACG---rrn5	IRb/IRa	CTTATTTCTTTTTCAATATGAAAAAGAAATA
	30	39565	F	30	41789	-3	psaB	psaA	LSC/LSC	ATGCAATAGCTAAATGATGATGAGCCATAT
	30	89377	F	30	89419	-3	ycf2	ycf2	IRb/IRb	GTTTCTTTTTGTCCAAGTCACTTCTTTTTT
	30	90556	F	30	90571	-3	ycf2	ycf2	IRb/IRb	GCCTATTGCCGATACACCTATTGCCGATAC
	30	156481	F	30	156496	-3	ycf2	ycf2	IRa/IRa	AGTATTGGCAATCGGTGTATCGGCAATAGG
	30	157632	F	30	157674	-3	ycf2	ycf2	IRa/IRa	GAAAAAAGGAAGTGAGTTAGACAAAAAGAA
F. bungeana	79	70890	P	79	104155	0	rps12---clpP	ycf15---trnV-GAC	LSC/IRb	AATAAGTTGTTTAATAGTTGGCATGTTGAATCATATCATATAAATAATGGGCTGGTTTAGATCGATCCTAACCTGATGA
	88	91948	P	88	159798	-3	ycf2	ycf2	IRb/IRa	GGTTCTATAGGAACTGGACGATCCTATTTGGTCAAATACCTAGCGACAAACTCCTATGTTCCTTTCATTACGGTATTTCTGAACAAGT
	88	91966	P	88	159816	-3	ycf2	ycf2	IRb/IRa	CTAGTGAGGATATTGATGCTAGTGAGGATATTGATGCTAGTGACGATATTGATGCTAGTGACGATATTGATGCTAGTGACGATATCGA
	66	91948	P	66	159802	-3	ycf2	ycf2	IRb/IRa	TTAGTGATGATATTGATGCTAGTGAGGATATTGATGCTAGTGAGGATATTGATGCTAGTGACGATA
	66	91984	P	66	159838	-3	ycf2	ycf2	IRb/IRa	CTAGTGAGGATATTGATGCTAGTGACGATATTGATGCTAGTGACGATATTGATGCTAGTGACGATA
	41	91991	P	41	159802	0	ycf2	ycf2	IRb/IRa	GGATATTGATGCTAGTGACGATATTGATGCTAGTGACGATA
	41	92009	P	41	159820	0	ycf2	ycf2	IRb/IRa	CGATATTGATGCTAGTGACGATATTGATGCTAGTGACGATA
	48	91948	P	48	159802	-3	ycf2	ycf2	IRb/IRa	TTAGTGATGATATTGATGCTAGTGAGGATATTGATGCTAGTGAGGATA
	48	92002	P	48	159856	-3	ycf2	ycf2	IRb/IRa	CTAGTGACGATATTGATGCTAGTGACGATATTGATGCTAGTGACGATA
	45	91973	P	45	159798	-2	ycf2	ycf2	IRb/IRa	GGATATTGATGCTAGTGAGGATATTGATGCTAGTGACGATATTGA
	45	92009	P	45	159834	-2	ycf2	ycf2	IRb/IRa	CGATATTGATGCTAGTGACGATATTGATGCTAGTGACGATATCGA
	41	127661	P	41	152784	-1	ndhA intron	ycf15---rps12	SSC/IRa	TTACAGAACCGTACATGAGATTTTCACCTCATACGGCTCCT
	33	127669	P	33	152784	0	ndhA intron	ycf15---rps12	SSC/IRa	CCGTACATGAGATTTTCACCTCATACGGCTCCT
	39	44663	P	39	152784	-2	ycf3 intron	ycf15---rps12	SSC/IRa	CCAGAACCGTACATGAGATTTTCATCTCATACGGCTCCT
	34	113528	P	34	138258	-1	rrn4.5---rrn5	rrn5---rrn4.5	IRb/IRa	TCATTGTTCAACTCTTTGACAACACGAAAAAACC
	34	113560	P	34	138290	-1	rrn4.5---rrn5	rrn5---rrn4.5	IRb/IRa	CCATTGTTCAACTCTTTGACAACATGAAAAAACC
	30	8661	P	30	46430	0	psbI-trnS-GCU	psbC---trnS-UGA	LSC/LSC	AACGGAAAGAGAGGGATTCGAACCCTCGGT
	30	30264	P	30	30264	0	petN---psbM	petN---psbM	LSC/LSC	GGTAAGAAAGAAATATATATTTCTTTCTTA
	35	44666	P	35	155858	-3	ycf3 intron	ycf2	LSC/IRa	GAACCGTACATGAGATTTTCATCTCATACGGCTCC
	32	3648	P	32	83345	-2	trnK-UUU intron	rpl16 intron	LSC/LSC	AGGATTCATAAAAAAAAAAAAGAATCCGTTCA
	34	91948	P	34	159798	-3	ycf2	ycf2	IRb/IRa	TTAGTGATGATATTGATGCTAGTGAGGATATTGA
	34	92020	P	34	159870	-3	ycf2	ycf2	IRb/IRa	CTAGTGACGATATTGATGCTAGTGACGATATCGA
	31	113880	P	31	113880	-3	rrn5---trnR-ACG	rrn5---trnR-ACG	IRb/IRb	CTTATTTCTTTTTCAATATGAAAAAGAAATA
	31	137941	P	31	137941	-3	trnR-ACG---rrn5	trnR-ACG---rrn5	IRa/IRa	TTTATTTCTTTTTCATATTGAAAAAGAAATA
	30	36448	P	30	46430	-3	psbC---trnS-UGA	trnS-GGA	LSC/LSC	AAAGGAGAGAGAGGGATTCGAACCCTCGAT
	30	89509	P	30	162271	-3	ycf2	ycf2	IRb/IRa	GTTTCTTTTTGTCCAAGTCACTTCTTTTTT
	30	89551	P	30	162313	-3	ycf2	ycf2	IRb/IRa	TTTTCTTTTTGTCTAACTCACTTCCTTTTT
	30	90688	P	30	161119	-3	ycf2	ycf2	IRb/IRa	GCCTATTGCCGATACACCTATTGCCGATAC
	30	90703	P	30	161134	-3	ycf2	ycf2	IRb/IRa	ACCTATTGCCGATACACCGATTGCCAATAC
	30	91991	P	30	159795	-3	ycf2	ycf2	IRb/IRa	GGATATTGATGCTAGTGACGATATTGATGC
	30	92027	P	30	159831	-3	ycf2	ycf2	IRb/IRa	CGATATTGATGCTAGTGACGATATCGATCG
	79	70890	F	79	147618	0	rps12---clpP	trnV-GAC---ycf15	LSC/IRa	AATAAGTTGTTTAATAGTTGGCATGTTGAATCATATCATATAAATAATGGGCTGGTTTAGATCGATCCTAACCTGATGA
	88	91948	F	88	91966	-3	ycf2	ycf2	IRb/IRb	GGTTCTATAGGAACTGGACGATCCTATTTGGTCAAATACCTAGCGACAAACTCCTATGTTCCTTTCATTACGGTATTTCTGAACAAGT
	88	159798	F	88	159816	-3	ycf2	ycf2	IRa/IRa	GATCGATATCGTCACTAGCATCAATATCGTCACTAGCATCAATATCGTCACTAGCATCAATATCCTCACTAGCATCAATATCCTCACT
	66	91948	F	66	91984	-3	ycf2	ycf2	IRb/IRb	TTAGTGATGATATTGATGCTAGTGAGGATATTGATGCTAGTGAGGATATTGATGCTAGTGACGATA
	66	159802	F	66	159838	-3	ycf2	ycf2	IRa/IRa	GATATCGTCACTAGCATCAATATCGTCACTAGCATCAATATCGTCACTAGCATCAATATCCTCACT
	41	91991	F	41	92009	0	ycf2	ycf2	IRb/IRb	GGATATTGATGCTAGTGACGATATTGATGCTAGTGACGATA
	48	91948	F	48	92002	-3	ycf2	ycf2	IRb/IRb	TTAGTGATGATATTGATGCTAGTGAGGATATTGATGCTAGTGAGGATA
	48	159802	F	48	159856	-3	ycf2	ycf2	IRa/IRa	GATATCGTCACTAGCATCAATATCGTCACTAGCATCAATATCGTCACT
	42	159844	F	42	159862	-1	ycf2	ycf2	IRa/IRa	GTCACTAGCATCAATATCCTCACTAGCATCAATATCCTCACT
	45	91973	F	45	92009	-2	ycf2	ycf2	IRb/IRb	GGATATTGATGCTAGTGAGGATATTGATGCTAGTGACGATATTGA
	41	99027	F	41	127661	-1	rps12---ycf15	ndhA intron	IRb/SSC	CTACAGAAACGTACATGAGATTTTCACCTCATACGGCTCCT
	39	44663	F	39	127663	-1	ycf3 intron	ndhA intron	LSC/SSC	CCAGAACCGTACATGAGATTTTCATCTCATACGGCTCCT
	42	159826	F	42	159862	-2	ycf2	ycf2	IRa/IRa	GTCACTAGCATCAATATCGTCACTAGCATCAATATCCTCACT
	33	99035	F	33	127669	0	rps12---ycf15	ndhA intron	IRb/SSC	ACGTACATGAGATTTTCACCTCATACGGCTCCT
	39	44663	F	39	99029	-2	ycf3 intron	ycf2	SSC/IRb	CCAGAACCGTACATGAGATTTTCATCTCATACGGCTCCT
	34	113528	F	34	113560	-1	rrn4.5---rrn5	rrn4.5---rrn5	IRb/IRb	TCATTGTTCAACTCTTTGACAACACGAAAAAACC
	34	138258	F	34	138290	-1	rrn5---rrn4.5	rrn5---rrn4.5	IRa/IRa	TTGGTTTTTTCATGTTGTCAAAGAGTTGAACAAT
	35	44666	F	35	95959	-3	ycf3 intron	ndhB intron	LSC/IRb	GAACCGTACATGAGATTTTCATCTCATACGGCTCC
	34	91948	F	34	92020	-3	ycf2	ycf2	IRb/IRb	TTAGTGATGATATTGATGCTAGTGAGGATATTGA
	34	159798	F	34	159870	-3	ycf2	ycf2	IRa/IRa	GATCGATATCGTCACTAGCATCAATATCGTCACT
	30	4777	F	30	4790	-2	matK---rps16	matK---rps16	LSC/LSC	TAATTTATATAAGAATTATATATAAGAATT
	30	8658	F	30	36445	-2	psbI-trnS-GCU	psbC---trnS-UGA	LSC/LSC	AAAAACGGAAAGAGAGGGATTCGAACCCTC
	30	121273	F	30	121296	-2	rpl32---trnL-UAG	rpl32---trnL-UAG	SSC/SSC	AAAGAAATCTTTTATAGTTCTATCAATAAC
	32	65052	F	32	65077	-3	petA---psbJ	petA---psbJ	LSC/LSC	CAACTCAATTCATCTGATTACTACAGAACTCA
	31	113880	F	31	137941	-3	rrn5---trnR-ACG	trnR-ACG---rrn5	IRb/IRa	CTTATTTCTTTTTCAATATGAAAAAGAAATA
	30	39643	F	30	41867	-3	psaB	psaA	LSC/SSC	ATGCAATAGCTAAATGATGATGAGCCATAT
	30	89509	F	30	89551	-3	ycf2	ycf2	IRb/IRb	GTTTCTTTTTGTCCAAGTCACTTCTTTTTT
	30	90688	F	30	90703	-3	ycf2	ycf2	IRb/IRb	GCCTATTGCCGATACACCTATTGCCGATAC
	30	91991	F	30	92027	-3	ycf2	ycf2	IRb/IRb	GGATATTGATGCTAGTGACGATATTGATGC
	30	161120	F	30	161135	-3	ycf2	ycf2	IRa/IRa	AGTATTGGCAATCGGTGTATCGGCAATAGG
	30	162271	F	30	162313	-3	ycf2	ycf2	IRa/IRa	GAAAAAAGGAAGTGAGTTAGACAAAAAGAA
F. licentiana	120	91971	P	120	159876	-2	ycf2	ycf2	IRb/IRa	TTAGTGATGATATTGATGCTAGTGATGATATTGATGCTAGTGATGATATTGATGCTAGTGAGGATATTGATGCTAGTGAGGATATTGATGCTAGTGACGATATTGATGCTAGTGACGATA
	120	91989	P	120	159894	-2	ycf2	ycf2	IRb/IRa	CTAGTGATGATATTGATGCTAGTGATGATATTGATGCTAGTGAGGATATTGATGCTAGTGAGGATATTGATGCTAGTGACGATATTGATGCTAGTGACGATATTGATGCTAGTGACGATA
	79	70896	P	79	104219	0	rps12---clpP	ycf15---trnV-GAC	LSC/IRb	AATAAGTTGTTTAATAGTTGGCATGTTGAATCATATCATATAAATAATGGGCTGGTTTAGATCGATCCTAACCTGATGA
	77	92014	P	77	159876	-1	ycf2	ycf2	IRb/IRa	TGATATTGATGCTAGTGAGGATATTGATGCTAGTGAGGATATTGATGCTAGTGACGATATTGATGCTAGTGACGATA
	77	92032	P	77	159894	-1	ycf2	ycf2	IRb/IRa	GGATATTGATGCTAGTGAGGATATTGATGCTAGTGACGATATTGATGCTAGTGACGATATTGATGCTAGTGACGATA
	78	91971	P	78	159900	-3	ycf2	ycf2	IRb/IRa	TTAGTGATGATATTGATGCTAGTGATGATATTGATGCTAGTGATGATATTGATGCTAGTGAGGATATTGATGCTAGTG
	78	92007	P	78	159936	-3	ycf2	ycf2	IRb/IRa	GCTTGACGTAAAACAGATAGTGGATTTGTTTCTGTCTTTTGTTGAATCTTTTTCACGGCTCGATAGATAATTTGATAA
	77	91996	P	77	159876	-3	ycf2	ycf2	IRb/IRa	TGATATTGATGCTAGTGATGATATTGATGCTAGTGAGGATATTGATGCTAGTGAGGATATTGATGCTAGTGACGATA
	77	92032	P	77	159912	-3	ycf2	ycf2	IRb/IRa	GGATATTGATGCTAGTGAGGATATTGATGCTAGTGACGATATTGATGCTAGTGACGATATTGATGCTAGTGACGATA
	71	91978	P	71	159882	-3	ycf2	ycf2	IRb/IRa	TGATATTGATGCTAGTGATGATATTGATGCTAGTGATGATATTGATGCTAGTGAGGATATTGATGCTAGTG
	71	92032	P	71	159936	-3	ycf2	ycf2	IRb/IRa	GGATATTGATGCTAGTGAGGATATTGATGCTAGTGACGATATTGATGCTAGTGACGATATTGATGCTAGTG
	63	92014	P	63	159872	-3	ycf2	ycf2	IRb/IRa	TGATATTGATGCTAGTGAGGATATTGATGCTAGTGAGGATATTGATGCTAGTGACGATATTGA
	63	92050	P	63	159908	-3	ycf2	ycf2	IRb/IRa	GGATATTGATGCTAGTGACGATATTGATGCTAGTGACGATATTGATGCTAGTGACGATATCGA
	60	91971	P	60	159882	-3	ycf2	ycf2	IRb/IRa	TTAGTGATGATATTGATGCTAGTGATGATATTGATGCTAGTGATGATATTGATGCTAGTG
	60	92043	P	60	159954	-3	ycf2	ycf2	IRb/IRa	CTAGTGAGGATATTGATGCTAGTGACGATATTGATGCTAGTGACGATATTGATGCTAGTG
	59	91996	P	59	159876	-3	ycf2	ycf2	IRb/IRa	TGATATTGATGCTAGTGATGATATTGATGCTAGTGAGGATATTGATGCTAGTGAGGATA
	59	92050	P	59	159930	-3	ycf2	ycf2	IRb/IRa	GGATATTGATGCTAGTGACGATATTGATGCTAGTGACGATATTGATGCTAGTGACGATA
	41	92050	P	41	159876	0	ycf2	ycf2	IRb/IRa	GGATATTGATGCTAGTGACGATATTGATGCTAGTGACGATA
	41	92068	P	41	159894	0	ycf2	ycf2	IRb/IRa	CGATATTGATGCTAGTGACGATATTGATGCTAGTGACGATA
	48	91971	P	48	159876	-3	ycf2	ycf2	IRb/IRa	TTAGTGATGATATTGATGCTAGTGATGATATTGATGCTAGTGATGATA
	48	92061	P	48	159966	-3	ycf2	ycf2	IRb/IRa	CTAGTGACGATATTGATGCTAGTGACGATATTGATGCTAGTGACGATA
	45	92032	P	45	159872	-2	ycf2	ycf2	IRb/IRa	GGATATTGATGCTAGTGAGGATATTGATGCTAGTGACGATATTGA
	45	92068	P	45	159908	-2	ycf2	ycf2	IRb/IRa	CGATATTGATGCTAGTGACGATATTGATGCTAGTGACGATATCGA
	41	127736	P	41	152858	-1	ndhA intron	ycf15---rps12	SSC/IRa	TTACAGAACCGTACATGAGATTTTCACCTCATACGGCTCCT
	44	90696	P	44	161230	-2	ycf2	ycf2	IRb/IRa	GCCTATTGCCGATACACCTATTGCCGATACACCTATTGCCG
	44	90711	P	44	161245	-2	ycf2	ycf2	IRb/IRa	ACCTATTGCCGATACACCTATTGCCGATACACCGATTGCCAATA
	45	91996	P	45	159872	-3	ycf2	ycf2	IRb/IRa	TGATATTGATGCTAGTGATGATATTGATGCTAGTGAGGATATTGA
	45	92014	P	45	159872	-3	ycf2	ycf2	IRb/IRa	TGATATTGATGCTAGTGAGGATATTGATGCTAGTGAGGATATTGA
	45	92068	P	45	159926	-3	ycf2	ycf2	IRb/IRb	CGATATTGATGCTAGTGACGATATTGATGCTAGTGACGATATCGA
	45	92068	P	45	159944	-3	ycf2	ycf2	IRb/IRa	CGATATTGATGCTAGTGACGATATTGATGCTAGTGACGATATCGA
	33	127744	P	33	152858	0	ndhA intron	ycf15---rps12	SSC/IRa	CCGTACATGAGATTTTCACCTCATACGGCTCCT
	39	44682	P	39	152858	-2	ycf3 intron	ycf15---rps12	SSC/IRa	CCAGAACCGTACATGAGATTTTCATCTCATACGGCTCCT
	34	113595	P	34	138324	-1	rrn4.5---rrn5	rrn5---rrn4.5	IRb/IRa	TCATTGTTCAACTCTTTGACAACACGAAAAAACC
	34	113627	P	34	138356	-1	rrn4.5---rrn5	rrn5---rrn4.5	IRb/IRa	CCATTGTTCAACTCTTTGACAACATGAAAAAACC
	30	8684	P	30	46451	0	psbI-trnS-GCU	psbC---trnS-UGA	LSC/LSC	AACGGAAAGAGAGGGATTCGAACCCTCGGT
	35	44685	P	35	155932	-3	ycf3 intron	ycf2	LSC/IRa	GAACCGTACATGAGATTTTCATCTCATACGGCTCC
	34	91971	P	34	159872	-3	ycf2	ycf2	IRb/IRa	TTAGTGATGATATTGATGCTAGTGATGATATTGA
	34	92079	P	34	159980	-3	ycf2	ycf2	IRb/IRa	CTAGTGACGATATTGATGCTAGTGACGATATCGA
	31	113947	P	31	113947	-3	trnR-ACG---rrn5	trnR-ACG---rrn5	IRa/IRa	CTTATTTCTTTTTCAATATGAAAAAGAAATA
	31	138007	P	31	138007	-3	trnR-ACG---rrn5	trnR-ACG---rrn5	IRa/IRa	TTTATTTCTTTTTCATATTGAAAAAGAAATA
	30	36460	P	30	46451	-3	psbC---trnS-UGA	trnS-GGA	LSC/LSC	AAAGGAGAGAGAGGGATTCGAACCCTCGAT
	30	89517	P	30	162396	-3	ycf2	ycf2	IRb/IRa	GTTTCTTTTTGTCCAAGTCACTTCTTTTTT
	30	89559	P	30	162438	-3	ycf2	ycf2	IRb/IRa	TTTTCTTTTTGTCTAACTCACTTCCTTTTT
	120	91971	F	120	91989	-2	ycf2	ycf2	IRb/IRb	TTAGTGATGATATTGATGCTAGTGATGATATTGATGCTAGTGATGATATTGATGCTAGTGAGGATATTGATGCTAGTGAGGATATTGATGCTAGTGACGATATTGATGCTAGTGACGATA
	120	159876	F	120	159894	-2	ycf2	ycf2	IRa/IRa	GATATCGTCACTAGCATCAATATCGTCACTAGCATCAATATCGTCACTAGCATCAATATCCTCACTAGCATCAATATCCTCACTAGCATCAATATCATCACTAGCATCAATATCATCACT
	79	70896	F	79	147687	0	rps12---clpP	trnV-GAC---ycf15	LSC/IRa	AATAAGTTGTTTAATAGTTGGCATGTTGAATCATATCATATAAATAATGGGCTGGTTTAGATCGATCCTAACCTGATGA
	78	159918	F	78	159936	-1	ycf2	ycf2	IRa/IRa	GTCACTAGCATCAATATCCTCACTAGCATCAATATCCTCACTAGCATCAATATCATCACTAGCATCAATATCATCACT
	77	92014	F	77	92032	-1	ycf2	ycf2	IRb/IRb	TGATATTGATGCTAGTGAGGATATTGATGCTAGTGAGGATATTGATGCTAGTGACGATATTGATGCTAGTGACGATA
	78	91971	F	78	92007	-3	ycf2	ycf2	IRb/IRb	TTAGTGATGATATTGATGCTAGTGATGATATTGATGCTAGTGATGATATTGATGCTAGTGAGGATATTGATGCTAGTG
	78	159900	F	78	159936	-3	ycf2	ycf2	IRa/IRa	GTCACTAGCATCAATATCGTCACTAGCATCAATATCCTCACTAGCATCAATATCCTCACTAGCATCAATATCATCACT
	77	91996	F	77	92032	-3	ycf2	ycf2	IRb/IRb	TGATATTGATGCTAGTGATGATATTGATGCTAGTGAGGATATTGATGCTAGTGAGGATATTGATGCTAGTGACGATA
	77	159876	F	77	159912	-3	ycf2	ycf2	IRa/IRa	GATATCGTCACTAGCATCAATATCGTCACTAGCATCAATATCGTCACTAGCATCAATATCCTCACTAGCATCAATAT
	71	91978	F	71	92032	-3	ycf2	ycf2	IRb/IRb	TGATATTGATGCTAGTGATGATATTGATGCTAGTGATGATATTGATGCTAGTGAGGATATTGATGCTAGTG
	71	159882	F	71	159936	-3	ycf2	ycf2	IRa/IRa	GTCACTAGCATCAATATCGTCACTAGCATCAATATCGTCACTAGCATCAATATCCTCACTAGCATCAATAT
	60	159918	F	60	159954	-2	ycf2	ycf2	IRa/IRa	GTCACTAGCATCAATATCCTCACTAGCATCAATATCCTCACTAGCATCAATATCATCACT
	63	92014	F	63	92050	-3	ycf2	ycf2	IRb/IRb	TGATATTGATGCTAGTGAGGATATTGATGCTAGTGAGGATATTGATGCTAGTGACGATATTGA
	60	91971	F	60	92043	-3	ycf2	ycf2	IRb/IRb	TTAGTGATGATATTGATGCTAGTGATGATATTGATGCTAGTGATGATATTGATGCTAGTG
	60	159882	F	60	159954	-3	ycf2	ycf2	IRa/IRa	GTCACTAGCATCAATATCGTCACTAGCATCAATATCGTCACTAGCATCAATATCCTCACT
	60	159900	F	60	159954	-3	ycf2	ycf2	IRa/IRa	GTCACTAGCATCAATATCGTCACTAGCATCAATATCCTCACTAGCATCAATATCCTCACT
	59	91996	F	59	92050	-3	ycf2	ycf2	IRb/IRb	TGATATTGATGCTAGTGATGATATTGATGCTAGTGAGGATATTGATGCTAGTGAGGATA
	42	159954	F	42	159972	0	ycf2	ycf2	IRa/IRa	CTCACTAGCATCAATATCATCACTAGCATCAATATCATCACT
	41	92050	F	41	92068	0	ycf2	ycf2	IRb/IRb	GGATATTGATGCTAGTGACGATATTGATGCTAGTGACGATA
	48	91971	F	48	92061	-3	ycf2	ycf2	IRb/IRb	TTAGTGATGATATTGATGCTAGTGATGATATTGATGCTAGTGATGATA
	48	159876	F	48	159966	-3	ycf2	ycf2	IRa/IRa	GATATCGTCACTAGCATCAATATCGTCACTAGCATCAATATCGTCACT
	42	159936	F	42	159972	-1	ycf2	ycf2	IRa/IRa	CTCACTAGCATCAATATCCTCACTAGCATCAATATCATCACT
	45	92032	F	45	92068	-2	ycf2	ycf2	IRb/IRb	GGATATTGATGCTAGTGAGGATATTGATGCTAGTGACGATATTGA
	41	99086	F	41	127736	-1	rps12---ycf15	ndhA intron	IRb/SSC	CTACAGAAACGTACATGAGATTTTCACCTCATACGGCTCCT
	44	90696	F	44	90711	-2	ycf2	ycf2	IRb/IRb	GCCTATTGCCGATACACCTATTGCCGATACACCTATTGCCG
	44	161230	F	44	161245	-2	ycf2	ycf2	IRa/IRa	AGTATTGGCAATCGGTGTATCGGCAATAGGTGTATCGGCAATAG
	45	91996	F	45	92068	-3	ycf2	ycf2	IRb/IRb	TGATATTGATGCTAGTGATGATATTGATGCTAGTGAGGATATTGA
	45	92014	F	45	92068	-3	ycf2	ycf2	IRb/IRb	TGATATTGATGCTAGTGAGGATATTGATGCTAGTGAGGATATTGA
	39	44682	F	39	127738	-1	ycf3 intron	ndhA intron	LSC/SSC	CCAGAACCGTACATGAGATTTTCATCTCATACGGCTCCT
	42	159900	F	42	159972	-2	ycf2	ycf2	IRa/IRa	GTCACTAGCATCAATATCGTCACTAGCATCAATATCCTCACT
	42	159918	F	42	159972	-2	ycf2	ycf2	IRa/IRa	GTCACTAGCATCAATATCCTCACTAGCATCAATATCCTCACT
	33	99094	F	33	127744	0	rps12---ycf15	ndhA intron	IRb/SSC	ACGTACATGAGATTTTCACCTCATACGGCTCCT
	39	44682	F	39	99088	-2	ycf3 intron	ycf2	SSC/IRb	CCAGAACCGTACATGAGATTTTCATCTCATACGGCTCCT
	34	113595	F	34	113627	-1	rrn4.5---rrn5	rrn4.5---rrn5	IRb/IRb	TCATTGTTCAACTCTTTGACAACACGAAAAAACC
	34	138324	F	34	138356	-1	rrn5---rrn4.5	rrn5---rrn4.5	IRa/IRa	TTGGTTTTTTCATGTTGTCAAAGAGTTGAACAAT
	35	44685	F	35	96018	-3	ycf3 intron	ndhB intron	LSC/IRb	GAACCGTACATGAGATTTTCATCTCATACGGCTCC
	34	91971	F	34	92079	-3	ycf2	ycf2	IRb/IRb	TTAGTGATGATATTGATGCTAGTGATGATATTGA
	34	159872	F	34	159980	-3	ycf2	ycf2	IRa/IRa	GATCGATATCGTCACTAGCATCAATATCGTCACT
	30	8681	F	30	36457	-2	psbI-trnS-GCU	psbC---trnS-UGA	LSC/LSC	AAAAACGGAAAGAGAGGGATTCGAACCCTC
	30	72906	F	30	72932	-2	clpP intron	clpP intron	LSC/LSC	CATAAATTATTCTAATTAATAATAGTAATA
	30	121365	F	30	121388	-2	rpl32---trnL-UAG	rpl32---trnL-UAG	SSC/SSC	AAAGAAATCTTTTATAGTTCTATCAATAACTCTT
	32	65071	F	32	65096	-3	petA---psbJ	petA---psbJ	LSC/LSC	CAACTCAATTCATCTGATTACTACAGAACTCA
	31	113947	F	31	138007	-3	trnR-ACG---rrn5	trnR-ACG---rrn5	IRa/IRa	CTTATTTCTTTTTCAATATGAAAAAGAAATA
	30	39662	F	30	41886	-3	psaB	psaA	LSC/SSC	ATGCAATAGCTAAATGATGATGAGCCATAT
	30	89517	F	30	89559	-3	ycf2	ycf2	IRb/IRb	GTTTCTTTTTGTCCAAGTCACTTCTTTTTT
	30	90696	F	30	90726	-3	ycf2	ycf2	IRb/IRb	GCCTATTGCCGATACACCTATTGCCGATAC
F. dissecta	88	91965	P	88	159742	-3	ycf2	ycf2	IRb/IRa	TTAGTGATGATATTGATGCTAGTGAGGATATTGATGCTAGTGAGGATATTGATGCTAGTGACGATATTGATGCTAGTGACGATATTGA
	88	91983	P	88	159760	-3	ycf2	ycf2	IRb/IRa	CTAGTGAGGATATTGATGCTAGTGAGGATATTGATGCTAGTGACGATATTGATGCTAGTGACGATATTGATGCTAGTGACGATATCGA
	79	70905	P	79	104162	0	rps12---clpP	ycf15---trnV-GAC	LSC/IRb	AATAAGTTGTTTAATAGTTGGCATGTTGAATCATATCATATAAATAATGGGCTGGTTTAGATCGATCCTAACCTGATGA
	66	91965	P	66	159746	-3	ycf2	ycf2	IRb/IRa	TTAGTGATGATATTGATGCTAGTGAGGATATTGATGCTAGTGAGGATATTGATGCTAGTGACGATA
	66	92001	P	66	159782	-3	ycf2	ycf2	IRb/IRa	CTAGTGAGGATATTGATGCTAGTGACGATATTGATGCTAGTGACGATATTGATGCTAGTGACGATA
	48	91965	P	48	159746	-3	ycf2	ycf2	IRb/IRa	TTAGTGATGATATTGATGCTAGTGAGGATATTGATGCTAGTGAGGATA
	48	92019	P	48	159800	-3	ycf2	ycf2	IRb/IRa	CTAGTGACGATATTGATGCTAGTGACGATATTGATGCTAGTGACGATA
	45	91990	P	45	159742	-2	ycf2	ycf2	IRb/IRa	GGATATTGATGCTAGTGAGGATATTGATGCTAGTGACGATATTGA
	45	92026	P	45	159778	-2	ycf2	ycf2	IRb/IRa	CGATATTGATGCTAGTGACGATATTGATGCTAGTGACGATATCGA
	41	92008	P	41	159746	0	ycf2	ycf2	IRb/IRa	GGATATTGATGCTAGTGACGATATTGATGCTAGTGACGATATTG
	41	92026	P	41	159764	0	ycf2	ycf2	IRb/IRb	CGATATTGATGCTAGTGACGATATTGATGCTAGTGACGATA
	41	127634	P	41	152726	-1	ndhA intron	ycf15---rps12	SSC/IRa	TTACAGAACCGTACATGAGATTTTCACCTCATACGGCTCCT
	39	44660	P	39	152726	-2	ycf3 intron	ycf15---rps12	LSC/IRa	CCAGAACCGTACATGAGATTTTCATCTCATACGGCTCCT
	35	44663	P	35	155769	-3	ycf3 intron	ndhB intron	LSC/IRa	GAACCGTACATGAGATTTTCATCTCATACGGCTCC
	35	72753	P	35	72753	-3	clpP intron	clpP intron	LSC/LSC	CATATTAATTAATTAATCATATTAATTAATTAATA
	34	113540	P	34	138207	-1	rrn4.5---rrn5	rrn4.5---rrn5	IRb/IRa	TCATTGTTCAACTCTTTGACAACACGAAAAAACC
	34	113572	P	34	138239	-1	rrn4.5---rrn5	rrn4.5---rrn5	IRb/IRa	CATTGTTCAACTCTTTGACAACATGAAAAAACCA
	34	91965	P	34	159742	-3	ycf2	ycf2	IRb/IRa	TTAGTGATGATATTGATGCTAGTGAGGATATTGA
	34	92037	P	34	159814	-3	ycf2	ycf2	IRb/IRa	CTAGTGACGATATTGATGCTAGTGACGATATCGA
	33	127642	P	33	152726	0	ndhA intron	ycf15---rps12	SSC/IRa	CCGTACATGAGATTTTCACCTCATACGGCTCCT
	31	113892	P	31	113892	-3	rrn5---trnR-ACG	rrn5---trnR-ACG	IRb/IRb	CTTATTTCTTTTTCAATATGAAAAAGAAATA
	31	137890	P	31	137890	-3	rrn5---trnR-ACG	rrn5---trnR-ACG	IRb/IRb	TTTATTTCTTTTTCATATTGAAAAAGAAATA
	30	8703	P	30	46427	0	trnS-GCU	trnS-GGA	LSC/LSC	AACGGAAAGAGAGGGATTCGAACCCTCGGT
	30	30259	P	30	30259	0	petN---psbM	petN---psbM	LSC/LSC	GGTAAGAAAGAAATATATATTTCTTTCTTA
	30	36452	P	30	46427	-3	trnS-UGA	trnS-GCA	LSC/LSC	AAAGGAGAGAGAGGGATTCGAACCCTCGAT
	30	89526	P	30	162215	-3	ycf2	ycf2	IRb/IRa	GTTTCTTTTTGTCCAAGTCACTTCTTTTTT
	30	89568	P	30	162257	-3	ycf2	ycf2	IRb/IRa	TTTTCTTTTTGTCTAACTCACTTCCTTTTT
	30	90705	P	30	161063	-3	ycf2	ycf2	IRb/IRa	GCCTATTGCCGATACACCTATTGCCGATAC
	30	90720	P	30	161078	-3	ycf2	ycf2	IRb/IRa	ACCTATTGCCGATACACCGATTGCCAATAC
	30	92008	P	30	159739	-3	ycf2	ycf2	IRb/IRa	GGATATTGATGCTAGTGACGATATTGATGC
	30	92044	P	30	159775	-3	ycf2	ycf2	IRb/IRa	CGATATTGATGCTAGTGACGATATCGATCG
	88	91965	F	88	91983	-3	ycf2	ycf2	IRb/IRb	TTAGTGATGATATTGATGCTAGTGAGGATATTGATGCTAGTGAGGATATTGATGCTAGTGACGATATTGATGCTAGTGACGATATTGA
	88	159742	F	88	159760	-3	ycf2	ycf2	IRa/IRa	GATCGATATCGTCACTAGCATCAATATCGTCACTAGCATCAATATCGTCACTAGCATCAATATCCTCACTAGCATCAATATCCTCACT
	79	70905	F	79	147572	0	rps12---clpP	trnV-GAC---ycf15	LSC/IRb	AATAAGTTGTTTAATAGTTGGCATGTTGAATCATATCATATAAATAATGGGCTGGTTTAGATCGATCCTAACCTGATGA
	66	91965	F	66	92001	-3	ycf2	ycf2	IRb/IRb	TTAGTGATGATATTGATGCTAGTGAGGATATTGATGCTAGTGAGGATATTGATGCTAGTGACGATA
	66	159746	F	66	159782	-3	ycf2	ycf2	IRa/IRa	GATATCGTCACTAGCATCAATATCGTCACTAGCATCAATATCGTCACTAGCATCAATATCCTCACT
	48	91965	F	48	92019	-3	ycf2	ycf2	IRb/IRB	TTAGTGATGATATTGATGCTAGTGAGGATATTGATGCTAGTGAGGATA
	48	159746	F	48	159800	-3	ycf2	ycf2	IRa/IRa	GATATCGTCACTAGCATCAATATCGTCACTAGCATCAATATCGTCACT
	45	91990	F	45	92026	-2	ycf2	ycf2	IRb/IRb	GGATATTGATGCTAGTGAGGATATTGATGCTAGTGACGATATTGA
	42	159788	F	42	159806	-1	ycf2	ycf2	IRa/IRa	GTCACTAGCATCAATATCCTCACTAGCATCAATATCCTCACT
	42	159770	F	42	159806	-2	ycf2	ycf2	IRa/IRa	GTCACTAGCATCAATATCGTCACTAGCATCAATATCCTCACT
	41	92008	F	41	92026	0	ycf2	ycf2	IRb/IRb	GGATATTGATGCTAGTGACGATATTGATGCTAGTGACGATATTG
	41	99046	F	41	127634	-1	rps12---ycf15	ndhA intron	SSC/SSC	CTACAGAAACGTACATGAGATTTTCACCTCATACGGCTCCT
	39	44660	F	39	127636	-1	ycf3 intron	ndhA intron	LSC/SSC	CCAGAACCGTACATGAGATTTTCATCTCATACGGCTCCT
	39	44660	F	39	99048	-2	ycf3 intron	rps12---ycf15	LSC/IRb	CCAGAACCGTACATGAGATTTTCATCTCATACGGCTCCT
	35	44663	F	35	96009	-3	ycf3 intron	ndhB intron	LSC/IRb	GAACCGTACATGAGATTTTCATCTCATACGGCTCC
	34	113540	F	34	113572	-1	rrn4.5---rrn5	rrn4.5---rrn5	IRb/IRb	TCATTGTTCAACTCTTTGACAACACGAAAAAACC
	34	138207	F	34	138239	-1	rrn4.5---rrn5	rrn4.5---rrn5	IRb/IRb	TTGGTTTTTTCATGTTGTCAAAGAGTTGAACAAT
	34	91965	F	34	92037	-3	ycf2	ycf2	IRb/IRb	TTAGTGATGATATTGATGCTAGTGAGGATATTGA
	34	159742	F	34	159814	-3	ycf2	ycf2	IRa/IRa	GATCGATATCGTCACTAGCATCAATATCGTCACT
	33	99054	F	33	127642	0	rps12---ycf15	ndhA intron	IRb/SSC	ACGTACATGAGATTTTCACCTCATACGGCTCCT
	31	113892	F	31	137890	-3	rrn5---trnR-ACG	trnR-ACG---rrn5	IRb/IRa	CTTATTTCTTTTTCAATATGAAAAAGAAATA
	30	5360	F	30	5389	0	rps16 intron	rps16 intron	LSC/LSC	CTTGTTTGTCTCATTTAATCTTTATTATTA
	30	8700	F	30	36449	-2	trnS-GCU	trnS-UGA	LSC/LSC	AAAAACGGAAAGAGAGGGATTCGAACCCTC
	30	68473	F	30	68498	-2	psaJ---rpl33	psaJ---rpl33	LSC/LSC	CAAAAATTAACTAGGGATGGAGGTAGAATA
	30	39640	F	30	41864	-3	psaB	psaA	LSC/LSC	ATGCAATAGCTAAATGATGATGAGCCATAT
	30	89526	F	30	89568	-3	ycf2	ycf2	LSC/LSC	GTTTCTTTTTGTCCAAGTCACTTCTTTTTT
	30	90705	F	30	90720	-3	ycf2	ycf2	IRb/IRb	GCCTATTGCCGATACACCTATTGCCGATAC
	30	92008	F	30	92044	-3	ycf2	ycf2	IRb/IRb	GGATATTGATGCTAGTGACGATATTGATGC
	30	161064	F	30	161079	-3	ycf2	ycf2	IRa/IRa	AGTATTGGCAATCGGTGTATCGGCAATAGG
	30	162215	F	30	162257	-3	ycf2	ycf2	IRa/IRa	GAAAAAAGGAAGTGAGTTAGACAAAAAGAA
F. hexiensis	84	91631	P	84	159549	-1	ycf2	ycf2	IRb/IRa	TTAGTGATGATATTGATGCTAGTGATGATATTGATGCTAGTGACGATATTGATGCTAGTGACGATATTGATGCTAGTGACGATA
	84	91649	P	84	159567	-1	ycf2	ycf2	IRb/IRa	CTAGTGATGATATTGATGCTAGTGACGATATTGATGCTAGTGACGATATTGATGCTAGTGACGATATTGATGCTAGTGACGATA
	79	70614	P	79	103889	0	rps12---clpP	ycf15---trnV-GAC	LSC/IRb	AATAAGTTGTTTAATAGTTGGCATGTTGAATCATATCATATAAATAATGGGCTGGTTTAGATCGATCCTAACCTGATGA
	70	91631	P	70	159545	-3	ycf2	ycf2	IRb/IRa	TTAGTGATGATATTGATGCTAGTGATGATATTGATGCTAGTGACGATATTGATGCTAGTGACGATATTGA
	70	91667	P	70	159581	-3	ycf2	ycf2	IRb/IRa	CTAGTGACGATATTGATGCTAGTGACGATATTGATGCTAGTGACGATATTGATGCTAGTGACGATATCGA
	59	91656	P	59	159549	0	ycf2	ycf2	IRb/IRa	TGATATTGATGCTAGTGACGATATTGATGCTAGTGACGATATTGATGCTAGTGACGATA
	59	91674	P	59	159567	0	ycf2	ycf2	IRb/IRa	CGATATTGATGCTAGTGACGATATTGATGCTAGTGACGATATTGATGCTAGTGACGATA
	52	91631	P	52	159545	-3	ycf2	ycf2	IRb/IRa	TTAGTGATGATATTGATGCTAGTGATGATATTGATGCTAGTGACGATATTGA
	52	91685	P	52	159599	-3	ycf2	ycf2	IRb/IRa	CTAGTGACGATATTGATGCTAGTGACGATATTGATGCTAGTGACGATATCGA
	41	91656	P	41	159549	0	ycf2	ycf2	IRb/IRa	TGATATTGATGCTAGTGACGATATTGATGCTAGTGACGATA
	41	91692	P	41	159585	0	ycf2	ycf2	IRb/IRa	CGATATTGATGCTAGTGACGATATTGATGCTAGTGACGATA
	41	127372	P	41	152483	-1	ndhA intron	ycf15---rps12	SSC/IRa	TTACAGAACCGTACATGAGATTTTCACCTCATACGGCTCCT
	39	44648	P	39	152483	-2	ycf3 intron	ycf15---rps12	LSC/IRa	CCAGAACCGTACATGAGATTTTCATCTCATACGGCTCCT
	35	44651	P	35	155557	-3	ycf3 intron	ndhB intron	LSC/IRa	GAACCGTACATGAGATTTTCATCTCATACG
	34	113267	P	34	137949	-1	rrn4.5---rrn5	rrn5---rrn4.5	IRb/IRa	TCATTGTTCAACTCTTTGACAACACGAAAAAACC
	34	113299	P	34	137981	-1	rrn4.5---rrn5	rrn5---rrn4.5	IRb/IRa	CCATTGTTCAACTCTTTGACAACATGAAAAAACC
	34	91631	P	34	159545	-3	ycf2	ycf2	IRb/IRa	TTAGTGATGATATTGATGCTAGTGATGATATTGA
	34	91703	P	34	159617	-3	ycf2	ycf2	IRb/IRa	CTAGTGACGATATTGATGCTAGTGACGATATCGA
	33	127380	P	33	152483	0	ndhA intron	ycf15---rps12	SSC/IRa	CCGTACATGAGATTTTCACCTCATACGGCTCCT
	31	113619	P	31	113619	-3	rrn5---trnR-ACG	rrn5---trnR-ACG	IRb/IRb	CTTATTTCTTTTTCAATATGAAAAAGAAATA
	31	137632	P	31	137632	-3	trnR-ACG---rrn5	trnR-ACG---rrn5	IRb/IRb	TTTATTTCTTTTTCATATTGAAAAAGAAATA
	30	8688	P	30	46197	0	trnS-GCU	trnS-GGA	LSC/LSC	AACGGAAAGAGAGGGATTCGAACCCTCGGT
	30	30242	P	30	30242	0	petN---psbM	petN---psbM	LSC/LSC	GGTAAGAAAGAAATATATATTTCTTTCTTA
	30	36430	P	30	46197	-3	trnS-UGA	trnS-GGA	LSC/LSC	AAAGGAGAGAGAGGGATTCGAACCCTCGAT
	30	89192	P	30	162018	-3	psaB	ycf2	LSC/IRa	ATGCAATAGCTAAATGATGATGAGCCATAT
	30	89234	P	30	162060	-3	ycf2	ycf2	IRb/IRa	TTTTCTTTTTGTCTAACTCACTTCCTTTTT
	30	90371	P	30	160866	-3	ycf2	ycf2	IRb/IRa	GCCTATTGCCGATACACCTATTGCCGATAC
	30	90386	P	30	160881	-3	ycf2	ycf2	IRb/IRa	ACCTATTGCCGATACACCGATTGCCAATAC
	30	91656	P	30	159542	-3	ycf2	ycf2	IRb/IRa	TGATATTGATGCTAGTGACGATATTGATGC
	30	91710	P	30	159596	-3	ycf2	ycf2	IRb/IRa	CGATATTGATGCTAGTGACGATATCGATCG
	84	91631	F	84	91649	-1	ycf2	ycf2	IRb/IRb	TTAGTGATGATATTGATGCTAGTGATGATATTGATGCTAGTGACGATATTGATGCTAGTGACGATATTGATGCTAGTGACGATA
	84	159549	F	84	159567	-1	ycf2	ycf2	IRa/IRa	GATATCGTCACTAGCATCAATATCGTCACTAGCATCAATATCGTCACTAGCATCAATATCGTCACTAGCATCAATATCATCACT
	79	70614	F	79	147314	0	rps12---clpP	trnV-GAC---ycf15	LSC/IRa	AATAAGTTGTTTAATAGTTGGCATGTTGAATCATATCATATAAATAATGGGCTGGTTTAGATCGATCCTAACCTGATGA
	70	91631	F	70	91667	-3	ycf2	ycf2	IRb/IRb	TTAGTGATGATATTGATGCTAGTGATGATATTGATGCTAGTGACGATATTGATGCTAGTGACGATATTGA
	70	159545	F	70	159581	-3	ycf2	ycf2	IRa/IRa	GATCGATATCGTCACTAGCATCAATATCGTCACTAGCATCAATATCGTCACTAGCATCAATATCGTCACT
	59	91656	F	59	91674	0	ycf2	ycf2	IRb/IRb	TGATATTGATGCTAGTGACGATATTGATGCTAGTGACGATATTGATGCTAGTGACGATA
	52	91631	F	52	91685	-3	ycf2	ycf2	IRb/IRb	TTAGTGATGATATTGATGCTAGTGATGATATTGATGCTAGTGACGATATTGA
	52	159545	F	52	159599	-3	ycf2	ycf2	IRa/IRa	GATCGATATCGTCACTAGCATCAATATCGTCACTAGCATCAATATCGTCACT
	41	91656	F	41	91692	0	ycf2	ycf2	IRb/IRb	TGATATTGATGCTAGTGACGATATTGATGCTAGTGACGATA
	41	98758	F	41	127372	-1	rps12---ycf15	ndhA intron	IRb/SSC	CTACAGAAACGTACATGAGATTTTCACCTCATACGGCTCCT
	39	44648	F	39	127374	-1	ycf3 intron	ndhA intron	IRb/SSC	CCAGAACCGTACATGAGATTTTCATCTCATACGGCTCCT
	39	44648	F	39	98760	-2	ycf3 intron	rps12---ycf15	LSC/IRb	CCAGAACCGTACATGAGATTTTCATCTCATACGGCTCCT
	35	44651	F	35	95690	-3	ycf3 intron	ndhB intron	LSC/IRb	GAACCGTACATGAGATTTTCATCTCATACG
	34	113267	F	34	113299	-1	rrn4.5---rrn5	rrn4.5---rrn5	IRb/IRb	TCATTGTTCAACTCTTTGACAACACGAAAAAACC
	34	137949	F	34	137981	-1	rrn4.5---rrn5	rrn5---rrn4.5	IRb/IRa	TTGGTTTTTTCATGTTGTCAAAGAGTTGAACAAT
	34	91631	F	34	91703	-3	ycf2	ycf2	IRb/IRb	TTAGTGATGATATTGATGCTAGTGATGATATTGA
	34	159545	F	34	159617	-3	ycf2	ycf2	IRa/IRa	GATCGATATCGTCACTAGCATCAATATCGTCACT
	33	98766	F	33	127380	0	rps12---ycf15	ndhA intron	IRb/SSC	ACGTACATGAGATTTTCACCTCATACGGCTCCT
	31	113619	F	31	137632	-3	rrn5---trnR-ACG	trnR-ACG---rrn5	IRb/IRa	CTTATTTCTTTTTCAATATGAAAAAGAAATA
	30	8685	F	30	36427	-2	trnS-GCU	trns-UGA	LSC/LSC	AAAAACGGAAAGAGAGGGATTCGAACCCTC
	30	39622	F	30	41846	-3	psaB	psaA	LSC/LSC	TAAACTTTGCGTTTGTGGATGAAATCCCCC
	30	89192	F	30	89234	-3	psaB	ycf2	LSC/IRb	ATGCAATAGCTAAATGATGATGAGCCATAT
	30	90371	F	30	90386	-3	ycf2	ycf2	IRb/IRb	GCCTATTGCCGATACACCTATTGCCGATAC
	30	91656	F	30	91710	-3	ycf2	ycf2	IRb/IRb	TGATATTGATGCTAGTGACGATATTGATGC
	30	159609	F	30	159627	-3	ycf2	ycf2	IRa/IRa	GTCACTAGCATCAATATCATCACTAGCATC
	30	160867	F	30	160882	-3	ycf2	ycf2	IRa/IRa	AGTATTGGCAATCGGTGTATCGGCAATAGG
	30	162018	F	30	162060	-3	ycf2	ycf2	IRa/IRa	GAAAAAAGGAAGTGAGTTAGACAAAAAGAA
	35	45876	C	35	45877	-3	ycf3---trnS-GGA	ycf3---trnS-GGA	LSC/LSC	CTATATATATATATTATTATATATATATAATATAT
F. conocaula	31	45869	R	31	45869	-2	ycf3-trnS-GGA	ycf3-trnS-GGA	LSC/LSC	CTATATATATATATAATTATATATATATATA
	31	71526	R	31	71526	-2	clpP intron	clpP intron	LSC/LSC	TTGCTTTATATATATATATATATATATTTCA
	120	91792	P	120	154150	-1	ycf2	ycf2	IRb/IRa	TTAGTGATGATATTGATGCTAGTGACGATATTGATGCTAGTGACGATATTGATGCTAGTGACGATATTGATGCTAGTGACGATATTGATGCTAGTGACGATATTGATGCTAGTGACGATA
	120	91810	P	120	154168	-1	ycf2	ycf2	IRb/IRa	CTAGTGACGATATTGATGCTAGTGACGATATTGATGCTAGTGACGATATTGATGCTAGTGACGATATTGATGCTAGTGACGATATTGATGCTAGTGACGATATTGATGCTAGTGACGATA
	102	91792	P	102	154150	-1	ycf2	ycf2	IRb/IRa	ATATGATGTCGGAAAAAGACCGATTTTATATCACCCTTCAATTCGAATTAGCAAAAGCAATGTCTCCTTGCATAATATGGATTCCAAACATTCATGATCTGG
	102	91828	P	102	154186	-1	ycf2	ycf2	IRb/IRa	CTAGTGACGATATTGATGCTAGTGACGATATTGATGCTAGTGACGATATTGATGCTAGTGACGATATTGATGCTAGTGACGATATTGATGCTAGTGACGATA
	84	91792	P	84	154150	-1	ycf2	ycf2	IRb/IRa	TTAGTGATGATATTGATGCTAGTGACGATATTGATGCTAGTGACGATATTGATGCTAGTGACGATATTGATGCTAGTGACGATA
	84	91846	P	84	154204	-1	ycf2	ycf2	IRb/IRa	CTAGTGACGATATTGATGCTAGTGACGATATTGATGCTAGTGACGATATTGATGCTAGTGACGATATTGATGCTAGTGACGATA
	66	91792	P	66	154150	-1	ycf2	ycf2	IRb/IRa	TTAGTGATGATATTGATGCTAGTGACGATATTGATGCTAGTGACGATATTGATGCTAGTGACGATA
	66	91864	P	66	154222	-1	ycf2	ycf2	IRb/IRa	CTAGTGACGATATTGATGCTAGTGACGATATTGATGCTAGTGACGATATTGATGCTAGTGACGATA
	48	91792	P	48	154150	-1	ycf2	ycf2	IRb/IRa	TTAGTGATGATATTGATGCTAGTGACGATATTGATGCTAGTGACGATA
	48	91882	P	48	154240	-1	ycf2	ycf2	IRb/IRa	CTAGTGACGATATTGATGCTAGTGACGATATTGATGCTAGTGACGATA
	41	124769	P	41	147092	-1	ndhA intron	ycf15---rps12	SSC/IRa	TTACAGAACCGTACATGAGATTTTCACCTCATACGGCTCCT
	33	124777	P	33	147092	0	ndhA intron	ycf15---rps12	SSC/IRa	CCGTACATGAGATTTTCACCTCATACGGCTCCT
	39	44647	P	39	147092	-2	ycf3 intron	ycf15---rps12	SSC/IRa	CCAGAACCGTACATGAGATTTTCATCTCATACGGCTCCT
	34	110669	P	34	135345	-1	rrn4.5---rrn5	rrn5---rrn4.5	IRb/IRa	TCATTGTTCAACTCTTTGACAACACGAAAAAACC
	34	110701	P	34	135377	-1	rrn4.5---rrn5	rrn5---rrn4.5	IRb/IRa	CCATTGTTCAACTCTTTGACAACATGAAAAAACC
	30	8661	P	30	46416	0	psbI-trnS-GCU	psbC---trnS-UGA	LSC/LSC	AACGGAAAGAGAGGGATTCGAACCCTCGGT
	30	30243	P	30	30243	0	petN---psbM	petN---psbM	LSC/LSC	GGTAAGAAAGAAATATATATTTCTTTCTTA
	30	45869	P	30	45869	0	ycf3-trnS-GGA	ycf3-trnS-GGA	LSC/LSC	CTATATATATATATAATTATATATATATAT
	34	91792	P	34	154146	-2	ycf2	ycf2	IRb/IRa	TTAGTGATGATATTGATGCTAGTGACGATATTGA
	34	91900	P	34	154254	-2	ycf2	ycf2	IRb/IRa	CTAGTGACGATATTGATGCTAGTGACGATATCGA
	35	44650	P	35	150166	-3	ycf3 intron	ycf2	LSC/IRa	GAACCGTACATGAGATTTTCATCTCATACGGCTCC
	31	111022	P	31	111022	-3	rrn5---trnR-ACG	rrn5---trnR-ACG	IRb/IRb	CTTATTTCTTTTTCAATATGAAAAAGAAATA
	31	135027	P	31	135027	-3	trnR-ACG---rrn5	trnR-ACG---rrn5	IRa/IRa	TTTATTTCTTTTTCATATTGAAAAAGAAATA
	30	36438	P	30	46416	-3	psbC---trnS-UGA	trnS-GGA	LSC/LSC	AAAGGAGAGAGAGGGATTCGAACCCTCGAT
	30	89353	P	30	156655	-3	ycf2	ycf2	IRb/IRa	GTTTCTTTTTGTCCAAGTCACTTCTTTTTT
	30	89395	P	30	156697	-3	ycf2	ycf2	IRb/IRa	TTTTCTTTTTGTCTAACTCACTTCCTTTTT
	30	90532	P	30	155503	-3	ycf2	ycf2	IRb/IRa	GCCTATTGCCGATACACCTATTGCCGATAC
	30	90547	P	30	155518	-3	ycf2	ycf2	IRb/IRa	ACCTATTGCCGATACACCGATTGCCAATAC
	120	91792	F	120	91810	-1	ycf2	ycf2	IRb/IRb	TTAGTGATGATATTGATGCTAGTGACGATATTGATGCTAGTGACGATATTGATGCTAGTGACGATATTGATGCTAGTGACGATATTGATGCTAGTGACGATATTGATGCTAGTGACGATA
	120	154150	F	120	154168	-1	ycf2	ycf2	IRa/IRa	GATATCGTCACTAGCATCAATATCGTCACTAGCATCAATATCGTCACTAGCATCAATATCGTCACTAGCATCAATATCGTCACTAGCATCAATATCGTCACTAGCATCAATATCGTCACT
	102	91792	F	102	91828	-1	ycf2	ycf2	IRb/IRb	ATATGATGTCGGAAAAAGACCGATTTTATATCACCCTTCAATTCGAATTAGCAAAAGCAATGTCTCCTTGCATAATATGGATTCCAAACATTCATGATCTGG
	102	154150	F	102	154186	-1	ycf2	ycf2	IRa/IRa	GATATCGTCACTAGCATCAATATCGTCACTAGCATCAATATCGTCACTAGCATCAATATCGTCACTAGCATCAATATCGTCACTAGCATCAATATCGTCACT
	84	91792	F	84	91846	-1	ycf2	ycf2	IRb/IRb	TTAGTGATGATATTGATGCTAGTGACGATATTGATGCTAGTGACGATATTGATGCTAGTGACGATATTGATGCTAGTGACGATA
	84	154150	F	84	154204	-1	ycf2	ycf2	IRa/IRa	GATATCGTCACTAGCATCAATATCGTCACTAGCATCAATATCGTCACTAGCATCAATATCGTCACTAGCATCAATATCGTCACT
	66	91792	F	66	91864	-1	ycf2	ycf2	IRb/IRb	TTAGTGATGATATTGATGCTAGTGACGATATTGATGCTAGTGACGATATTGATGCTAGTGACGATA
	66	154150	F	66	154222	-1	ycf2	ycf2	IRa/IRa	GATATCGTCACTAGCATCAATATCGTCACTAGCATCAATATCGTCACTAGCATCAATATCGTCACT
	48	91792	F	48	91882	-1	ycf2	ycf2	IRb/IRb	TTAGTGATGATATTGATGCTAGTGACGATATTGATGCTAGTGACGATA
	48	154150	F	48	154240	-1	ycf2	ycf2	IRa/IRa	GATATCGTCACTAGCATCAATATCGTCACTAGCATCAATATCGTCACT
	41	98947	F	41	124769	-1	rps12---ycf15	ndhA intron	IRb/SSC	CTACAGAAACGTACATGAGATTTTCACCTCATACGGCTCCT
	39	44647	F	39	124771	-1	ycf3 intron	ndhA intron	LSC/SSC	CCAGAACCGTACATGAGATTTTCATCTCATACGGCTCCT
	33	98955	F	33	124777	0	rps12---ycf15	ndhA intron	IRb/SSC	ACGTACATGAGATTTTCACCTCATACGGCTCCT
	39	44647	F	39	98949	-2	ycf3 intron	ycf2	SSC/IRb	CCAGAACCGTACATGAGATTTTCATCTCATACGGCTCCT
	40	28981	F	40	28991	-3	trnC-GCA---petN	trnC-GCA---petN	LSC/LSC	TATAGACTTAAATATACTTAAATATACTTAAATAGACTTA
	34	110669	F	34	110701	-1	rrn4.5---rrn5	rrn4.5---rrn5	IRb/IRb	TCATTGTTCAACTCTTTGACAACACGAAAAAACC
	34	135345	F	34	135377	-1	rrn5---rrn4.5	rrn5---rrn4.5	IRa/IRa	TTGGTTTTTTCATGTTGTCAAAGAGTTGAACAAT
	34	91792	F	34	91900	-2	ycf2	ycf2	IRb/IRb	TTAGTGATGATATTGATGCTAGTGACGATATTGA
	34	154146	F	34	154254	-2	ycf2	ycf2	IRa/IRa	GATCGATATCGTCACTAGCATCAATATCGTCACT
	31	67566	F	31	67589	-1	trnW-CCA---trnP-UGG	trnW-CCA---trnP-UGG	LSC/LSC	CAATTTAATGAACGATTATATATTAATTTAA
	35	44650	F	35	95879	-3	ycf3 intron	ndhB intron	LSC/IRb	GAACCGTACATGAGATTTTCATCTCATACGGCTCC
	30	28981	F	30	29001	-2	trnC-GCA---petN	trnC-GCA---petN	LSC/LSC	TATAGACTTAAATATACTTAAATATACTTA
	31	8660	F	31	36437	-3	psbI-trnS-GCU	psbC---trnS-UGA	LSC/LSC	CAACGGAAAGAGAGGGATTCGAACCCTCGGT
	31	111022	F	31	135027	-3	rrn5---trnR-ACG	trnR-ACG---rrn5	IRb/IRa	CTTATTTCTTTTTCAATATGAAAAAGAAATA
	30	10106	F	30	10297	-3	trnG-UCC---trnR-UCU	trnG-UCC---trnR-UCU	LSC/LSC	CTTTCTATATATATATATATATATTATTTA
	30	39633	F	30	41857	-3	psaB	psaA	LSC/SSC	ATGCAATAGCTAAATGATGATGAGCCATATCAG
	30	89353	F	30	89395	-3	ycf2	ycf2	IRb/IRb	GTTTCTTTTTGTCCAAGTCACTTCTTTTTT
	30	90532	F	30	90547	-3	ycf2	ycf2	IRb/IRb	GCCTATTGCCGATACACCTATTGCCGATAC
	30	155504	F	30	155519	-3	ycf2	ycf2	IRb/IRa	AGTATTGGCAATCGGTGTATCGGCAATAGG
	30	156655	F	30	156697	-3	ycf2	ycf2	IRb/IRa	GAAAAAAGGAAGTGAGTTAGACAAAAAGAA
	33	45869	C	33	45870	-2	ycf3-trnS-GGA	ycf3-trnS-GGA	LSC/LSC	CTATATATATATATAATTATATATATATATATA
T. transiliensis	31	43954	R	31	64593	-3	ycf3 intron	petA---psbJ	LSC/LSC	AACGAGATGGATGTTTGTTGTCCCGACCATT
	79	70871	P	79	104131	0	rps12---clpP	ycf15---trnV-GAC	LSC/IRb	AATAAGTTGTTTAATAGTTGGCATGTTGAATCATATCATATAAATAATGGGCTGGTTTAGATCGATCCTAACCTGATGA
	88	91905	P	88	159802	-3	ycf2	ycf2	IRb/IRa	TTAGTGATGATATTGATGCTAGTGAGGATATTGATGCTAGTGACGATATTGATGCTAGTGACGATATTGATGCTAGTGACGATATTGA
	88	91923	P	88	159820	-3	ycf2	ycf2	IRb/IRa	CTAGTGAGGATATTGATGCTAGTGACGATATTGATGCTAGTGACGATATTGATGCTAGTGACGATATTGATGCTAGTGACGATATCGA
	70	91905	P	70	159802	-3	ycf2	ycf2	IRb/IRa	TTAGTGATGATATTGATGCTAGTGAGGATATTGATGCTAGTGACGATATTGATGCTAGTGACGATATTGA
	70	91941	P	70	159838	-3	ycf2	ycf2	IRb/IRa	CTAGTGACGATATTGATGCTAGTGACGATATTGATGCTAGTGACGATATTGATGCTAGTGACGATATCGA
	59	91930	P	59	159806	0	ycf2	ycf2	IRb/IRa	GGATATTGATGCTAGTGACGATATTGATGCTAGTGACGATATTGATGCTAGTGACGATA
	59	91948	P	59	159824	0	ycf2	ycf2	IRb/IRa	CGATATTGATGCTAGTGACGATATTGATGCTAGTGACGATATTGATGCTAGTGACGATA
	52	91905	P	52	159802	-3	ycf2	ycf2	IRb/IRa	TTAGTGATGATATTGATGCTAGTGAGGATATTGATGCTAGTGACGATATTGA
	52	91959	P	52	159856	-3	ycf2	ycf2	IRb/IRa	CTAGTGACGATATTGATGCTAGTGACGATATTGATGCTAGTGACGATATCGA
	41	91930	P	41	159806	0	ycf2	ycf2	IRb/IRa	GGATATTGATGCTAGTGACGATATTGATGCTAGTGACGATA
	41	91966	P	41	159842	0	ycf2	ycf2	IRb/IRa	CGATATTGATGCTAGTGACGATATTGATGCTAGTGACGATA
	41	127607	P	41	152756	-1	ndhA intron	ycf15---rps12	SSC/IRa	TTACAGAACCGTACATGAGATTTTCACCTCATACGGCTCCT
	33	127615	P	33	152756	0	ndhA intron	ycf15---rps12	SSC/IRa	CCGTACATGAGATTTTCACCTCATACGGCTCCT
	39	44659	P	39	152756	-2	ycf3 intron	ycf15---rps12	SSC/IRa	CCAGAACCGTACATGAGATTTTCATCTCATACGGCTCCT
	34	113507	P	34	138240	-1	rrn4.5---rrn5	rrn5---rrn4.5	IRb/IRa	TCATTGTTCAACTCTTTGACAACACGAAAAAACC
	34	113539	P	34	138272	-1	rrn4.5---rrn5	rrn5---rrn4.5	IRb/IRa	CCATTGTTCAACTCTTTGACAACATGAAAAAACC
	30	8664	P	30	46425	0	psbI-trnS-GCU	psbC---trnS-UGA	LSC/LSC	AACGGAAAGAGAGGGATTCGAACCCTCGGT
	30	30210	P	30	30210	0	petN---psbM	petN---psbM	LSC/LSC	GGTAAGAAAGAAATATATATTTCTTTCTTA
	35	44662	P	35	155830	-3	ycf3 intron	ycf2	LSC/IRa	GAACCGTACATGAGATTTTCATCTCATACGGCTCC
	32	3650	P	32	83324	-2	trnK-UUU intron	rpl16 intron	LSC/LSC	AGGATTCATAAAAAAAAAAAAGAATCCGTTCA
	34	91905	P	34	159802	-3	ycf2	ycf2	IRb/IRa	TTAGTGATGATATTGATGCTAGTGAGGATATTGA
	34	91977	P	34	159874	-3	ycf2	ycf2	IRb/IRa	CTAGTGACGATATTGATGCTAGTGACGATATCGA
	31	113859	P	31	113859	-3	rrn5---trnR-ACG	rrn5---trnR-ACG	IRb/IRb	CTTATTTCTTTTTCAATATGAAAAAGAAATA
	31	137923	P	31	137923	-3	trnR-ACG---rrn5	trnR-ACG---rrn5	IRa/IRa	TTTATTTCTTTTTCATATTGAAAAAGAAATA
	30	36450	P	30	46425	-3	psbC---trnS-UGA	trnS-GGA	LSC/LSC	AAAGGAGAGAGAGGGATTCGAACCCTCGAT
	30	89466	P	30	162275	-3	ycf2	ycf2	IRb/IRa	GTTTCTTTTTGTCCAAGTCACTTCTTTTTT
	30	89508	P	30	162317	-3	ycf2	ycf2	IRb/IRa	TTTTCTTTTTGTCTAACTCACTTCCTTTTT
	30	90645	P	30	161123	-3	ycf2	ycf2	IRb/IRa	GCCTATTGCCGATACACCTATTGCCGATAC
	30	90660	P	30	161138	-3	ycf2	ycf2	IRb/IRa	ACCTATTGCCGATACACCGATTGCCAATAC
	30	91930	P	30	159799	-3	ycf2	ycf2	IRb/IRa	GGATATTGATGCTAGTGACGATATTGATGC
	30	91984	P	30	159853	-3	ycf2	ycf2	IRb/IRa	CGATATTGATGCTAGTGACGATATCGATCG
	79	70871	F	79	147603	0	rps12---clpP	trnV-GAC---ycf15	LSC/IRa	AATAAGTTGTTTAATAGTTGGCATGTTGAATCATATCATATAAATAATGGGCTGGTTTAGATCGATCCTAACCTGATGA
	88	91905	F	88	91923	-3	ycf2	ycf2	IRb/IRb	TTAGTGATGATATTGATGCTAGTGAGGATATTGATGCTAGTGACGATATTGATGCTAGTGACGATATTGATGCTAGTGACGATATTGA
	88	159802	F	88	159820	-3	ycf2	ycf2	IRa/IRa	GATCGATATCGTCACTAGCATCAATATCGTCACTAGCATCAATATCGTCACTAGCATCAATATCGTCACTAGCATCAATATCCTCACT
	70	91905	F	70	91941	-3	ycf2	ycf2	IRb/IRb	TTAGTGATGATATTGATGCTAGTGAGGATATTGATGCTAGTGACGATATTGATGCTAGTGACGATATTGA
	70	159802	F	70	159838	-3	ycf2	ycf2	IRa/IRa	GATCGATATCGTCACTAGCATCAATATCGTCACTAGCATCAATATCGTCACTAGCATCAATATCGTCACT
	59	91930	F	59	91948	0	ycf2	ycf2	IRb/IRb	GGATATTGATGCTAGTGACGATATTGATGCTAGTGACGATATTGATGCTAGTGACGATA
	52	91905	F	52	91959	-3	ycf2	ycf2	IRb/IRb	TTAGTGATGATATTGATGCTAGTGAGGATATTGATGCTAGTGACGATATTGA
	52	159802	F	52	159856	-3	ycf2	ycf2	IRa/IRa	GATCGATATCGTCACTAGCATCAATATCGTCACTAGCATCAATATCGTCACT
	41	91930	F	41	91966	0	ycf2	ycf2	IRb/IRb	GGATATTGATGCTAGTGACGATATTGATGCTAGTGACGATA
	41	99016	F	41	127607	-1	rps12---ycf15	ndhA intron	IRb/SSC	CTACAGAAACGTACATGAGATTTTCACCTCATACGGCTCCT
	39	44659	F	39	127609	-1	ycf3 intron	ndhA intron	LSC/SSC	CCAGAACCGTACATGAGATTTTCATCTCATACGGCTCCT
	33	99024	F	33	127615	0	rps12---ycf15	ndhA intron	IRb/SSC	ACGTACATGAGATTTTCACCTCATACGGCTCCT
	39	44659	F	39	99018	-2	ycf3 intron	ycf2	SSC/IRb	CCAGAACCGTACATGAGATTTTCATCTCATACGGCTCCT
	34	113507	F	34	113539	-1	rrn4.5---rrn5	rrn4.5---rrn5	IRb/IRb	TCATTGTTCAACTCTTTGACAACACGAAAAAACC
	34	138240	F	34	138272	-1	rrn5---rrn4.5	rrn5---rrn4.5	IRa/IRa	TTGGTTTTTTCATGTTGTCAAAGAGTTGAACAAT
	35	44662	F	35	95948	-3	ycf3 intron	ndhB intron	LSC/IRb	GAACCGTACATGAGATTTTCATCTCATACGGCTCC
	34	91905	F	34	91977	-3	ycf2	ycf2	IRb/IRb	TTAGTGATGATATTGATGCTAGTGAGGATATTGA
	34	159802	F	34	159874	-3	ycf2	ycf2	IRa/IRa	GATCGATATCGTCACTAGCATCAATATCGTCACT
	30	8661	F	30	36447	-2	psbI-trnS-GCU	psbC---trnS-UGA	LSC/LSC	AAAAACGGAAAGAGAGGGATTCGAACCCTC
	30	36175	F	30	36201	-2	psbC---trnS-UGA	trnS-GGA	LSC/LSC	TTTCCATGACCCCTCTTAATTGATTAATTA
	32	65029	F	32	65054	-3	petA---psbJ	petA---psbJ	LSC/LSC	CAACTCAATTCATCTGATTACTACAGAACTCA
	31	113859	F	31	137923	-3	rrn5---trnR-ACG	trnR-ACG---rrn5	IRb/IRa	CTTATTTCTTTTTCAATATGAAAAAGAAATA
	30	39639	F	30	41863	-3	psaB	psaA	LSC/SSC	ATGCAATAGCTAAATGATGATGAGCCATAT
	30	89466	F	30	89508	-3	ycf2	ycf2	IRb/IRb	GTTTCTTTTTGTCCAAGTCACTTCTTTTTT
	30	90645	F	30	90660	-3	ycf2	ycf2	IRb/IRb	GCCTATTGCCGATACACCTATTGCCGATAC
	30	91930	F	30	91984	-3	ycf2	ycf2	IRb/IRb	GGATATTGATGCTAGTGACGATATTGATGC
	30	161124	F	30	161139	-3	ycf2	ycf2	IRa/IRa	AGTATTGGCAATCGGTGTATCGGCAATAGG
	30	162275	F	30	162317	-3	ycf2	ycf2	IRa/IRa	GAAAAAAGGAAGTGAGTTAGACAAAAAGAA
F. syreitschikowii	102	91913	P	102	159857	-2	ycf2	ycf2	IRb/IRa	TTAGTGATGATATTGATGCTAGTGAGGATATTGATGCTAGTGAGGATATTGATGCTAGTGACGATATTGATGCTAGTGACGATATTGATGCTAGTGACGATA
	102	91931	P	102	159875	-2	ycf2	ycf2	IRb/IRa	CTAGTGAGGATATTGATGCTAGTGAGGATATTGATGCTAGTGACGATATTGATGCTAGTGACGATATTGATGCTAGTGACGATATTGATGCTAGTGACGATA
	79	70885	P	79	104162	0	rps12---clpP	ycf15---trnV-GAC	LSC/IRb	AATAAGTTGTTTAATAGTTGGCATGTTGAATCATATCATATAAATAATGGGCTGGTTTAGATCGATCCTAACCTGATGA
	84	91913	P	84	159857	-3	ycf2	ycf2	IRb/IRa	TTAGTGATGATATTGATGCTAGTGAGGATATTGATGCTAGTGAGGATATTGATGCTAGTGACGATATTGATGCTAGTGACGATA
	84	91949	P	84	159893	-3	ycf2	ycf2	IRb/IRa	CTAGTGAGGATATTGATGCTAGTGACGATATTGATGCTAGTGACGATATTGATGCTAGTGACGATATTGATGCTAGTGACGATA
	59	91956	P	59	159857	0	ycf2	ycf2	IRb/IRa	GGATATTGATGCTAGTGACGATATTGATGCTAGTGACGATATTGATGCTAGTGACGATA
	59	91974	P	59	159875	0	ycf2	ycf2	IRb/IRa	CGATATTGATGCTAGTGACGATATTGATGCTAGTGACGATATTGATGCTAGTGACGATA
	66	91913	P	66	159857	-3	ycf2	ycf2	IRb/IRa	TTAGTGATGATATTGATGCTAGTGAGGATATTGATGCTAGTGAGGATATTGATGCTAGTGACGATA
	66	91967	P	66	159911	-3	ycf2	ycf2	IRb/IRa	CTAGTGACGATATTGATGCTAGTGACGATATTGATGCTAGTGACGATATTGATGCTAGTGACGATA
	59	91938	P	59	159857	-1	ycf2	ycf2	IRb/IRa	GGATATTGATGCTAGTGAGGATATTGATGCTAGTGACGATATTGATGCTAGTGACGATA
	59	91974	P	59	159893	-1	ycf2	ycf2	IRb/IRa	CGATATTGATGCTAGTGACGATATTGATGCTAGTGACGATATTGATGCTAGTGACGATA
	41	91956	P	41	159857	0	ycf2	ycf2	IRb/IRa	GGATATTGATGCTAGTGACGATATTGATGCTAGTGACGATA
	41	91992	P	41	159893	0	ycf2	ycf2	IRb/IRa	CGATATTGATGCTAGTGACGATATTGATGCTAGTGACGATA
	48	91913	P	48	159857	-3	ycf2	ycf2	IRb/IRa	TTAGTGATGATATTGATGCTAGTGAGGATATTGATGCTAGTGAGGATA
	48	91985	P	48	159929	-3	ycf2	ycf2	IRb/IRa	CTAGTGACGATATTGATGCTAGTGACGATATTGATGCTAGTGACGATA
	45	91938	P	45	159853	-2	ycf2	ycf2	IRb/IRa	GGATATTGATGCTAGTGAGGATATTGATGCTAGTGACGATATTGA
	45	91992	P	45	159907	-2	ycf2	ycf2	IRb/IRa	CGATATTGATGCTAGTGACGATATTGATGCTAGTGACGATATCGA
	41	127660	P	41	152799	-1	ndhA intron	ycf15---rps12	SSC/IRa	TTACAGAACCGTACATGAGATTTTCACCTCATACGGCTCCT
	33	127668	P	33	152799	0	ndhA intron	ycf15---rps12	SSC/IRa	CCGTACATGAGATTTTCACCTCATACGGCTCCT
	39	44598	P	39	152799	-2	ycf3 intron	ycf15---rps12	SSC/IRa	CCAGAACCGTACATGAGATTTTCATCTCATACGGCTCCT
	34	113539	P	34	138285	-1	rrn4.5---rrn5	rrn5---rrn4.5	IRb/IRa	TCATTGTTCAACTCTTTGACAACACGAAAAAACC
	34	113571	P	34	138317	-1	rrn4.5---rrn5	rrn5---rrn4.5	IRb/IRa	CCATTGTTCAACTCTTTGACAACATGAAAAAACC
	30	8655	P	30	46361	0	psbI-trnS-GCU	psbC---trnS-UGA	LSC/LSC	AACGGAAAGAGAGGGATTCGAACCCTCGGT
	30	30193	P	30	30193	0	petN---psbM	petN---psbM	LSC/LSC	GGTAAGAAAGAAATATATATTTCTTTCTTA
	35	44601	P	35	155873	-3	ycf3 intron	ycf2	LSC/IRa	GAACCGTACATGAGATTTTCATCTCATACG
	34	91913	P	34	159853	-3	ycf2	ycf2	IRb/IRa	TTAGTGATGATATTGATGCTAGTGAGGATATTGA
	34	92003	P	34	159943	-3	ycf2	ycf2	IRb/IRa	CTAGTGACGATATTGATGCTAGTGACGATATCGA
	31	45570	P	31	133245	-3	ycf3---trnS-GGA	ycf1	LSC/SSC	GAATAAAAAAAAAAAACAAAGAAATAAATAT
	31	113891	P	31	113891	-3	rrn5---trnR-ACG	rrn5---trnR-ACG	IRb/IRb	CTTATTTCTTTTTCAATATGAAAAAGAAATA
	31	137968	P	31	137968	-3	trnR-ACG---rrn5	trnR-ACG---rrn5	IRa/IRa	TTTATTTCTTTTTCATATTGAAAAAGAAATA
	30	36376	P	30	46361	-3	psbC---trnS-UGA	trnS-GGA	LSC/LSC	AAAGGAGAGAGAGGGATTCGAACCCTCGAT
	30	89474	P	30	162344	-3	ycf2	ycf2	IRb/IRa	GTTTCTTTTTGTCCAAGTCACTTCTTTTTT
	30	89516	P	30	162386	-3	ycf2	ycf2	IRb/IRa	TTTTCTTTTTGTCTAACTCACTTCCTTTTT
	30	90653	P	30	161192	-3	ycf2	ycf2	IRb/IRa	GCCTATTGCCGATACACCTATTGCCGATAC
	30	90668	P	30	161207	-3	ycf2	ycf2	IRb/IRa	ACCTATTGCCGATACACCGATTGCCAATAC
	30	91956	P	30	159850	-3	ycf2	ycf2	IRb/IRa	GGATATTGATGCTAGTGACGATATTGATGC
	30	92010	P	30	159904	-3	ycf2	ycf2	IRb/IRa	CGATATTGATGCTAGTGACGATATCGATCG
	102	91913	F	102	91931	-2	ycf2	ycf2	IRb/IRb	TTAGTGATGATATTGATGCTAGTGAGGATATTGATGCTAGTGAGGATATTGATGCTAGTGACGATATTGATGCTAGTGACGATATTGATGCTAGTGACGATA
	102	159857	F	102	159875	-2	ycf2	ycf2	IRa/IRa	GATATCGTCACTAGCATCAATATCGTCACTAGCATCAATATCGTCACTAGCATCAATATCGTCACTAGCATCAATATCCTCACTAGCATCAATATCCTCACT
	79	70885	F	79	147649	0	rps12---clpP	trnV-GAC---ycf15	LSC/IRa	AATAAGTTGTTTAATAGTTGGCATGTTGAATCATATCATATAAATAATGGGCTGGTTTAGATCGATCCTAACCTGATGA
	84	91913	F	84	91949	-3	ycf2	ycf2	IRb/IRb	TTAGTGATGATATTGATGCTAGTGAGGATATTGATGCTAGTGAGGATATTGATGCTAGTGACGATATTGATGCTAGTGACGATA
	84	159857	F	84	159893	-3	ycf2	ycf2	IRa/IRa	GATATCGTCACTAGCATCAATATCGTCACTAGCATCAATATCGTCACTAGCATCAATATCGTCACTAGCATCAATATCCTCACT
	59	91956	F	59	91974	0	ycf2	ycf2	IRb/IRb	GGATATTGATGCTAGTGACGATATTGATGCTAGTGACGATATTGATGCTAGTGACGATA
	66	91913	F	66	91967	-3	ycf2	ycf2	IRb/IRb	TTAGTGATGATATTGATGCTAGTGAGGATATTGATGCTAGTGAGGATATTGATGCTAGTGACGATA
	66	159857	F	66	159911	-3	ycf2	ycf2	IRa/IRa	GATATCGTCACTAGCATCAATATCGTCACTAGCATCAATATCGTCACTAGCATCAATATCGTCACT
	59	91938	F	59	91974	-1	ycf2	ycf2	IRb/IRb	GGATATTGATGCTAGTGAGGATATTGATGCTAGTGACGATATTGATGCTAGTGACGATA
	41	91956	F	41	91992	0	ycf2	ycf2	IRb/IRb	GGATATTGATGCTAGTGACGATATTGATGCTAGTGACGATA
	48	91913	F	48	91985	-3	ycf2	ycf2	IRb/IRb	TTAGTGATGATATTGATGCTAGTGAGGATATTGATGCTAGTGAGGATA
	48	159857	F	48	159929	-3	ycf2	ycf2	IRa/IRa	GATATCGTCACTAGCATCAATATCGTCACTAGCATCAATATCGTCACT
	42	159917	F	42	159935	-1	ycf2	ycf2	IRa/IRa	GTCACTAGCATCAATATCCTCACTAGCATCAATATCCTCACT
	45	91938	F	45	91992	-2	ycf2	ycf2	IRb/IRa	GGATATTGATGCTAGTGAGGATATTGATGCTAGTGACGATATTGA
	41	99050	F	41	127660	-1	rps12---ycf15	ndhA intron	IRb/SSC	CTACAGAAACGTACATGAGATTTTCACCTCATACGGCTCCT
	39	44598	F	39	127662	-1	ycf3 intron	ndhA intron	LSC/SSC	CCAGAACCGTACATGAGATTTTCATCTCATACGGCTCCT
	42	159881	F	42	159935	-2	ycf2	ycf2	IRa/IRa	GTCACTAGCATCAATATCGTCACTAGCATCAATATCGTCACT
	42	159899	F	42	159935	-2	ycf2	ycf2	IRa/IRa	GTCACTAGCATCAATATCGTCACTAGCATCAATATCCTCACT
	33	99058	F	33	127668	0	rps12---ycf15	ndhA intron	IRb/SSC	ACGTACATGAGATTTTCACCTCATACGGCTCCT
	39	44598	F	39	99052	-2	ycf3 intron	ycf2	SSC/IRb	CCAGAACCGTACATGAGATTTTCATCTCATACGGCTCCT
	34	113539	F	34	113571	-1	rrn4.5---rrn5	rrn4.5---rrn5	IRb/IRb	TCATTGTTCAACTCTTTGACAACACGAAAAAACC
	34	138285	F	34	138317	-1	rrn5---rrn4.5	rrn5---rrn4.5	IRa/IRa	TTGGTTTTTTCATGTTGTCAAAGAGTTGAACAAT
	30	64570	F	30	64597	-1	petA---psbJ	petA---psbJ	LSC/LSC	TTTTTTAGATATATTATATATTACATAATT
	35	44601	F	35	95982	-3	ycf3 intron	ndhB intron	LSC/IRb	GAACCGTACATGAGATTTTCATCTCATACG
	34	91913	F	34	92003	-3	ycf2	ycf2	IRb/IRb	TTAGTGATGATATTGATGCTAGTGAGGATATTGA
	34	159853	F	34	159943	-3	ycf2	ycf2	IRa/IRa	GATCGATATCGTCACTAGCATCAATATCGTCACT
	30	8652	F	30	36373	-2	psbI-trnS-GCU	psbC---trnS-UGA	LSC/LSC	AAAAACGGAAAGAGAGGGATTCGAACCCTC
	32	65044	F	32	65069	-3	petA---psbJ	petA---psbJ	LSC/LSC	CAACTCAATTCATCTGATTACTACAGAACTCA
	31	113891	F	31	137968	-3	rrn5---trnR-ACG	trnR-ACG---rrn5	IRb/IRa	CTTATTTCTTTTTCAATATGAAAAAGAAATA
	30	39578	F	30	41802	-3	psaB	psaA	LSC/SSC	ATGCAATAGCTAAATGATGATGAGCCATAT
	30	89474	F	30	89516	-3	ycf2	ycf2	IRb/IRb	GTTTCTTTTTGTCCAAGTCACTTCTTTTTT
	30	90653	F	30	90668	-3	ycf2	ycf2	IRb/IRb	GCCTATTGCCGATACACCTATTGCCGATAC
	30	91956	F	30	92010	-3	ycf2	ycf2	IRb/IRb	GGATATTGATGCTAGTGACGATATTGATGC
	30	161193	F	30	161208	-3	ycf2	ycf2	IRa/IRa	AGTATTGGCAATCGGTGTATCGGCAATAGG
	30	162344	F	30	162386	-3	ycf2	ycf2	IRa/IRa	GAAAAAAGGAAGTGAGTTAGACAAAAAGAA
S. meyeri	84	91975	P	84	159926	-1	ycf2	ycf2	IRb/IRa	TTAGTGATGATATTGATGCTAGTGACGATATTGATGCTAGTGACGATATTGATGCTAGTGACGATATTGATGCTAGTGACGATA
	84	91993	P	84	159944	-1	ycf2	ycf2	IRb/IRa	CTAGTGACGATATTGATGCTAGTGACGATATTGATGCTAGTGACGATATTGATGCTAGTGACGATATTGATGCTAGTGACGATA
	79	70933	P	79	104222	0	rps12---clpP	ycf15---trnV-GAC	LSC/IRb	AATAAGTTGTTTAATAGTTGGCATGTTGAATCATATCATATAAATAATGGGCTGGTTTAGATCGATCCTAACCTGATGA
	66	91975	P	66	159926	-1	ycf2	ycf2	IRb/IRa	GATATCGTCACTAGCATCAATATCGTCACTAGCATCAATATCGTCACTAGCATCAATATCGTCACT
	66	92011	P	66	159962	-1	ycf2	ycf2	IRb/IRa	GATATCGTCACTAGCATCAATATCGTCACTAGCATCAATATCGTCACTAGCATCAATATCGTCACT
	48	91975	P	48	159926	-1	ycf2	ycf2	IRb/IRa	GATATCGTCACTAGCATCAATATCGTCACTAGCATCAATATCGTCACT
	48	92029	P	48	159980	-1	ycf2	ycf2	IRb/IRa	AATATCGTCACTAGCATCAATATCGTCACTAGCATCAATATCATCACT
	41	127743	P	41	152877	-1	ndhA intron	ycf15---rps12	SSC/IRa	TTACAGAACCGTACATGAGATTTTCACCTCATACGGCTCCT
	33	127751	P	33	152877	0	ndhA intron	ycf15---rps12	SSC/IRa	CCGTACATGAGATTTTCACCTCATACGGCTCCT
	39	44662	P	39	152877	-2	ycf3 intron	ycf15---rps12	SSC/IRa	CCAGAACCGTACATGAGATTTTCATCTCATACGGCTCCT
	34	113600	P	34	138337	-1	rrn4.5---rrn5	rrn5---rrn4.5	IRb/IRa	TCATTGTTCAACTCTTTGACAACACGAAAAAACC
	34	113632	P	34	138369	-1	rrn4.5---rrn5	rrn5---rrn4.5	IRb/IRa	CCATTGTTCAACTCTTTGACAACATGAAAAAACC
	30	8667	P	30	46432	0	psbI-trnS-GCU	psbC---trnS-UGA	LSC/LSC	AACGGAAAGAGAGGGATTCGAACCCTCGGT
	30	30219	P	30	30219	0	petN---psbM	petN---psbM	LSC/LSC	GGTAAGAAAGAAATATATATTTCTTTCTTA
	34	91975	P	34	159922	-2	ycf2	ycf2	IRb/IRa	TTAGTGATGATATTGATGCTAGTGACGATATTGA
	34	92047	P	34	159994	-2	ycf2	ycf2	IRb/IRa	CTAGTGACGATATTGATGCTAGTGACGATATCGA
	35	44665	P	35	155951	-3	ycf3 intron	ycf2	LSC/IRa	GAACCGTACATGAGATTTTCATCTCATACGGCTCC
	31	113952	P	31	113952	-3	rrn5---trnR-ACG	rrn5---trnR-ACG	IRb/IRb	CTTATTTCTTTTTCAATATGAAAAAGAAATA
	31	138020	P	31	138020	-3	trnR-ACG---rrn5	trnR-ACG---rrn5	IRa/IRa	TTTATTTCTTTTTCATATTGAAAAAGAAAT
	30	36440	P	30	46432	-3	psbC---trnS-UGA	trnS-GGA	LSC/LSC	AAAGGAGAGAGAGGGATTCGAACCCTCGAT
	30	89536	P	30	162395	-3	ycf2	ycf2	IRb/IRa	GTTTCTTTTTGTCCAAGTCACTTCTTTTTT
	30	89578	P	30	162437	-3	ycf2	ycf2	IRb/IRa	TTTTCTTTTTGTCTAACTCACTTCCTTTTT
	30	90715	P	30	161243	-3	ycf2	ycf2	IRb/IRa	GCCTATTGCCGATACACCTATTGCCGATAC
	30	90730	P	30	161258	-3	ycf2	ycf2	IRb/IRa	ACCTATTGCCGATACACCGATTGCCAATAC
	84	91975	F	84	91993	-1	ycf2	ycf2	IRb/IRb	TTAGTGATGATATTGATGCTAGTGACGATATTGATGCTAGTGACGATATTGATGCTAGTGACGATATTGATGCTAGTGACGATA
	84	159926	F	84	159944	-1	ycf2	ycf2	IRa/IRa	GATATCGTCACTAGCATCAATATCGTCACTAGCATCAATATCGTCACTAGCATCAATATCGTCACTAGCATCAATATCGTCACT
	79	70933	F	79	147702	0	rps12---clpP	trnV-GAC---ycf15	LSC/IRa	AATAAGTTGTTTAATAGTTGGCATGTTGAATCATATCATATAAATAATGGGCTGGTTTAGATCGATCCTAACCTGATGA
	66	91975	F	66	92011	-1	ycf2	ycf2	IRb/IRb	CTAGTGACGATATTGATGCTAGTGACGATATTGATGCTAGTGACGATATTGATGCTAGTGACGATA
	66	159926	F	66	159962	-1	ycf2	ycf2	IRa/IRa	GATATCGTCACTAGCATCAATATCGTCACTAGCATCAATATCGTCACTAGCATCAATATCGTCACT
	48	91975	F	48	92029	-1	ycf2	ycf2	IRb/IRb	CTAGTGACGATATTGATGCTAGTGACGATATTGATGCTAGTGACGATA
	48	159926	F	48	159980	-1	ycf2	ycf2	IRa/IRa	AATATCGTCACTAGCATCAATATCGTCACTAGCATCAATATCATCACT
	41	99085	F	41	127743	-1	rps12---ycf15	ndhA intron	IRb/SSC	TTACAGAACCGTACATGAGATTTTCACCTCATACGGCTCCT
	39	44662	F	39	127745	-1	ycf3 intron	ndhA intron	LSC/SSC	CCAGAACCGTACATGAGATTTTCATCTCATACGGCTCCT
	33	99093	F	33	127751	0	rps12---ycf15	ndhA intron	IRb/SSC	ACGTACATGAGATTTTCACCTCATACGGCTCCT
	39	44662	F	39	99087	-2	ycf3 intron	ycf2	SSC/IRb	CCAGAACCGTACATGAGATTTTCATCTCATACGGCTCCT
	34	113600	F	34	113632	-1	rrn4.5---rrn5	rrn4.5---rrn5	IRb/IRb	TCATTGTTCAACTCTTTGACAACACGAAAAAACC
	34	138337	F	34	138369	-1	rrn5---rrn4.5	rrn5---rrn4.5	IRa/IRa	TTGGTTTTTTCATGTTGTCAAAGAGTTGAACAAT
	34	91975	F	34	92047	-2	ycf2	ycf2	IRb/IRb	TTAGTGATGATATTGATGCTAGTGACGATATTGA
	34	159922	F	34	159994	-2	ycf2	ycf2	IRa/IRa	GATCGATATCGTCACTAGCATCAATATCGTCACT
	35	44665	F	35	96017	-3	ycf3 intron	ndhB intron	LSC/IRb	GAACCGTACATGAGATTTTCATCTCATACGGCTCC
	30	8664	F	30	36437	-2	psbI-trnS-GCU	psbC---trnS-UGA	LSC/LSC	AAAAACGGAAAGAGAGGGATTCGAACCCTC
	32	65085	F	32	65110	-3	petA---psbJ	petA---psbJ	LSC/LSC	CAACTCAATTCATCTGATTACTACAGAACTCA
	31	113952	F	31	138020	-3	rrn5---trnR-ACG	trnR-ACG---rrn5	IRb/IRa	CTTATTTCTTTTTCAATATGAAAAAGAAATA
	30	39642	F	30	41866	-3	psaB	psaA	LSC/SSC	ATGCAATAGCTAAATGATGATGAGCCATAT
	30	89536	F	30	89578	-3	ycf2	ycf2	IRb/IRb	GTTTCTTTTTGTCCAAGTCACTTCTTTTTT
	30	90715	F	30	90730	-3	ycf2	ycf2	IRb/IRb	GCCTATTGCCGATACACCTATTGCCGATAC
	30	161244	F	30	161259	-3	ycf2	ycf2	IRb/IRa	AGTATTGGCAATCGGTGTATCGGCAATAGG
	30	162395	F	30	162437	-3	ycf2	ycf2	IRa/IRa	GAAAAAAGGAAGTGAGTTAGACAAAAAGAA
F. kirialovii	79	70859	P	79	104109	0	rps12---clpP	ycf15---trnV-GAC	LSC/IRb	ATATAAATAATGGGCTGGTTTAGATCGATCCTAACCTGATGATACTTCTATTTAATTAATTATTGAATTTTCCTGCTGA
	70	91884	P	70	159700	-3	ycf2	ycf2	IRb/IRa	ATGCTAGTGAGGATATTGATGCTAGTGAGGATATTGATGCTAGTGACGATATCGATCGTGACCTTCATAC
	70	91902	P	70	159718	-3	ycf2	ycf2	IRb/IRa	ATGCTAGTGAGGATATTGATGCTAGTGACGATATCGATCGTGACCTTCATACGGAGCTGGAACTGCTAAC
	52	91884	P	52	159700	-3	ycf2	ycf2	IRb/IRa	ATGCTAGTGAGGATATTGATGCTAGTGAGGATATTGATGCTAGTGACGATAT
	52	91920	P	52	159736	-3	ycf2	ycf2	IRb/IRa	ATGCTAGTGACGATATCGATCGTGACCTTCATACGGAGCTGGAACTGCTAAC
	41	91909	P	41	159704	0	ycf2	ycf2	IRb/IRa	TGAGGATATTGATGCTAGTGACGATATCGATCGTGACCTTC
	41	91927	P	41	159722	0	ycf2	ycf2	IRb/IRa	TGACGATATCGATCGTGACCTTCATACGGAGCTGGAACTGC
	41	127560	P	41	152655	-1	ndhA intron	rps12 intron	SSC/IRa	CCCCAATTAGACAATGGAATTCTGTCTGCTATATATTATTT
	39	44626	P	39	152655	-2	ycf3	rps12 intron	LSC/IRa	ATTTCGTTCTAGCGCTCGGAAATAATATTCCAGAGCTTT
	35	44629	P	35	155729	-3	ycf3	ndhB intron	LSC/IRa	TCGTTCTAGCGCTCGGAAATAATATTCCAGAGCTT
	34	91884	P	34	159700	-3	ycf2	ycf2	IRb/IRa	ATGCTAGTGAGGATATTGATGCTAGTGAGGATAT
	34	91938	P	34	159754	-3	ycf2	ycf2	IRb/IRa	ATCGTGACCTTCATACGGAGCTGGAACTGCTAAC
	33	127568	P	33	152655	0	ndhA intron	rps12 intron	SSC/IRa	AGACAATGGAATTCTGTCTGCTATATATTATTT
	31	113808	P	31	113808	-3	trnR-ACG	trnR-ACG	IRb/IRb	TAGCTCAGAGGATTAGAGCACGTGGCTACGA
	31	137833	P	31	137833	-3	rrn5	rrn5	IRa/IRa	GTGTGGTTCCTCTACGCCTAGGACACCAGAA
	30	8660	P	30	46397	0	trnS-GCU	trnS-GGA	LSC/LSC	AAAACGGAAAGAGAGGGATTCGAACCCTCG
	30	30213	P	30	30213	0	petN---psbM	petN---psbM	LSC/LSC	TATTGATCGAAAAAAGATGTCTCAAAAAAG
	30	36412	P	30	46397	-3	psbC---trnS-UGA	ycf3---trnS-GGA	LSC/LSC	GTATAAATGACTTTGATTCTATCATACATA
	30	89445	P	30	162155	-3	ycf2	ycf2	IRb/IRa	TGTCTAACTCACTTCCTTTTTTCTTTGTGA
	30	89487	P	30	162197	-3	ycf2	ycf2	IRb/IRa	TCCCCATTCATAGGTCCGAGATCTACATCT
	30	90624	P	30	161003	-3	ycf2	ycf2	IRb/IRa	GCAGTCAAAAATTTGTATCCATTTTTCATG
	30	90639	P	30	161018	-3	ycf2	ycf2	IRb/IRa	TATCCATTTTTCATGATATTATGCATGTAT
	30	91909	P	30	159697	-3	ycf2	ycf2	IRb/IRa	TGAGGATATTGATGCTAGTGACGATATCGA
	30	91945	P	30	159733	-3	ycf2	ycf2	IRb/IRa	CCTTCATACGGAGCTGGAACTGCTAACTAT
	79	70859	F	79	147484	0	rps12---clpP	trnV-GAC---ycf15	LSC/IRa	ATATAAATAATGGGCTGGTTTAGATCGATCCTAACCTGATGATACTTCTATTTAATTAATTATTGAATTTTCCTGCTGA
	70	91884	F	70	91902	-3	ycf2	ycf2	IRb/IRb	ATGCTAGTGAGGATATTGATGCTAGTGAGGATATTGATGCTAGTGACGATATCGATCGTGACCTTCATAC
	70	159700	F	70	159718	-3	ycf2	ycf2	IRa/IRa	CTGCTAAACAGGATGTATTGAACTCATAATTCATTAGATACTTTTTATGAATGTCAACTAAGTATCGTAA
	52	91884	F	52	91920	-3	ycf2	ycf2	IRb/IRb	ATGCTAGTGAGGATATTGATGCTAGTGAGGATATTGATGCTAGTGACGATAT
	52	159700	F	52	159736	-3	ycf2	ycf2	IRa/IRa	CTGCTAAACAGGATGTATTGAACTCATAATTCATTAGATACTTTTTATGAATG
	41	91909	F	41	91927	0	ycf2	ycf2	IRb/IRb	TGAGGATATTGATGCTAGTGACGATATCGATCGTGACCTTC
	41	98976	F	41	127560	-1	rps12---ycf15	ndhA intron	IRb/SSC	TCATACGGCTCCTCGTTCAATTCTTTCGAAGTCATTGGATC
	39	44626	F	39	127562	-1	ycf3	ndhA intron	LSC/SSC	ATTTCGTTCTAGCGCTCGGAAATAATATTCCAGAGCTTT
	39	44626	F	39	98978	-2	ycf3	rps12---ycf15	LSC/IRb	ATTTCGTTCTAGCGCTCGGAAATAATATTCCAGAGCTTT
	35	44629	F	35	95908	-3	ycf3	ndhB intron	LSC/IRb	TCGTTCTAGCGCTCGGAAATAATATTCCAGAGCTT
	34	91884	F	34	91938	-3	ycf2	ycf2	IRb/IRb	ATGCTAGTGAGGATATTGATGCTAGTGAGGATAT
	34	159700	F	34	159754	-3	ycf2	ycf2	IRa/IRa	CTGCTAAACAGGATGTATTGAACTCATAATTCAT
	33	98984	F	33	127568	0	rps12---ycf15	ndhA intron	IRb/SSC	CTCCTCGTTCAATTCTTTCGAAGTCATTGGATC
	32	64999	F	32	65024	-3	petA---psbJ	petA---psbJ	LSC/LSC	ACAATTTACAACTCAATTCATCTGATTACTAC
	31	113808	F	31	137833	-3	trnR-ACG	rrn5	IRb/IRa	TAGCTCAGAGGATTAGAGCACGTGGCTACGA
	30	8657	F	30	36409	-2	trnS-GCU	psbC---trnS-UGA	LSC/LSC	ACAAAAACGGAAAGAGAGGGATTCGAACCC
	30	39606	F	30	41830	-3	psaB	psaA	LSC/LSC	TGAGCTACCAAGGAAGTAATAACCCCTAAA
	30	85031	F	30	85033	-3	rps19	rps19	LSC/LSC	GAGATCTATTATCGCTTTTTGCGTGTCCTC
	30	89445	F	30	89487	-3	ycf2	ycf2	IRb/IRb	TGTCTAACTCACTTCCTTTTTTCTTTGTGA
	30	90624	F	30	90639	-3	ycf2	ycf2	IRb/IRb	GCAGTCAAAAATTTGTATCCATTTTTCATG
	30	91909	F	30	91945	-3	ycf2	ycf2	IRb/IRb	TGAGGATATTGATGCTAGTGACGATATCGA
	30	161004	F	30	161019	-3	ycf2	ycf2	IRa/IRa	AGATTCAGATCTGAAAGAGGTTGACAATAA
	30	162155	F	30	162197	-3	ycf2	ycf2	IRa/IRa	TAAATGTTGGTTGATCATATATTTCATTCT
F. olivacea	33	61019	R	33	61027	-3	psaI---ycf4	psaI-ycf4	LSC/LSC	ATCTATATATATCTATATATATCGATGGGATCA
	138	92182	P	138	160472	-1	ycf2	ycf2	IRb/IRa	GACGATATTGATGCTAGTGACGATATTGATGCTAGTGACGATATTGATGCTAGTGACGATATTGATGCTAGTGACGATATTGATGCTAGTGACGATATTGATGCTAGTGACGATATCGATCGTGACCTTCATACGGAG
	138	92200	P	138	160490	-1	ycf2	ycf2	IRb/IRa	GACGATATTGATGCTAGTGACGATATTGATGCTAGTGACGATATTGATGCTAGTGACGATATTGATGCTAGTGACGATATTGATGCTAGTGACGATATCGATCGTGACCTTCATACGGAGCTGGAACTGCTAACTATG
	120	92182	P	120	160472	-1	ycf2	ycf2	IRb/IRa	GACGATATTGATGCTAGTGACGATATTGATGCTAGTGACGATATTGATGCTAGTGACGATATTGATGCTAGTGACGATATTGATGCTAGTGACGATATTGATGCTAGTGACGATATCGAT
	120	92218	P	120	160508	-1	ycf2	ycf2	IRb/IRa	GACGATATTGATGCTAGTGACGATATTGATGCTAGTGACGATATTGATGCTAGTGACGATATTGATGCTAGTGACGATATCGATCGTGACCTTCATACGGAGCTGGAACTGCTAACTATG
	102	92182	P	102	160472	-1	ycf2	ycf2	IRb/IRa	GACGATATTGATGCTAGTGACGATATTGATGCTAGTGACGATATTGATGCTAGTGACGATATTGATGCTAGTGACGATATTGATGCTAGTGACGATATTGATGCTAGTGACG
	102	92236	P	102	160526	-1	ycf2	ycf2	IRb/IRa	GACGATATTGATGCTAGTGACGATATTGATGCTAGTGACGATATTGATGCTAGTGACGATATCGATCGTGACCTTCATACGGAGCTGGAACTGCTAACTATG
	84	92182	P	84	160472	-1	ycf2	ycf2	IRb/IRa	GACGATATTGATGCTAGTGACGATATTGATGCTAGTGACGATATTGATGCTAGTGACGATATTGATGCTAGTGACGATATTGAT
	84	92254	P	84	160544	-1	ycf2	ycf2	IRb/IRa	GACGATATTGATGCTAGTGACGATATTGATGCTAGTGACGATATCGATCGTGACCTTCATACGGAGCTGGAACTGCTAACTATG
	79	71116	P	79	104542	0	rps12---clpP	ycf15---trnV-GAC	LSC/IRb	GGCTGGTTTAGATCGATCCTAACCTGATGATACTTCTATTTAATTATTTAATTTTCCTGCTGAAACTTTCTATTTAATT
	66	92182	P	66	160472	-1	ycf2	ycf2	IRb/IRa	GACGATATTGATGCTAGTGACGATATTGATGCTAGTGACGATATTGATGCTAGTGACGATATTGAT
	66	92272	P	66	160562	-1	ycf2	ycf2	IRb/IRa	GACGATATTGATGCTAGTGACGATATCGATCGTGACCTTCATACGGAGCTGGAACTGCTAACTATG
	48	92182	P	48	160472	-1	ycf2	ycf2	IRb/IRa	GACGATATTGATGCTAGTGACGATATTGATGCTAGTGACGATATTGAT
	48	92290	P	48	160580	-1	ycf2	ycf2	IRb/IRa	GACGATATCGATCGTGACCTTCATACGGAGCTGGAACTGCTAACTATG
	41	128171	P	41	153414	-1	ndhA intron	ycf15---rps12	SSC/IRa	CAAAGGTCACAAATAAATCTAAGACCCGTTTGCTATTATTT
	39	44949	P	39	153414	-2	ycf3 intron	ycf15---rps12	LSC/IRa	CATACGGCTCCTCTTTTATGTGCATAATGAAAA
	36	67917	P	36	67917	-2	trnP-UGG---psaJ	trnP-UGG---psaJ	LSC/LSC	TACTACAGTATCATTGTATTGTATATAATTTCTGTC
	35	44952	P	35	156487	-3	ycf3 intron	ndhB intron	LSC/IRa	ACGGCTCCTCTTTTATGTGCATAATGAAAATAAAA
	34	113923	P	34	138821	-1	rrn4.5---rrn5	rrn5---rrn4.5	IRb/IRa	AACTCTTTGACAACATGAAAAAACCAAAAGCTCT
	34	113955	P	34	138853	-1	rrn4.5---rrn5	rrn5---rrn4.5	IRb/IRa	CTGCCCTCTCTACCTATCCAACCAAGGGATGGAA
	34	92182	P	34	160468	-2	ycf2	ycf2	IRb/IRa	GACGATATTGATGCTAGTGACGATATTGATGCTA
	34	92308	P	34	160594	-2	ycf2	ycf2	IRb/IRa	CTTCATACGGAGCTGGAACTGCTAACTATGGATA
	33	128179	P	33	153414	0	ndhA intron	ycf15---rps12	SSC/IRa	ACAAATAAATCTAAGACCCGTTTGCTATTATTT
	31	182	P	31	229	-3	trnH-GUG---psbA	trnH-GUG---psbA	LSC/LSC	CGCCTCTTGATAGAACAAGAAAGAGGTTATT
	31	114275	P	31	114275	-3	rrn5---trnR-ACG	rrn5---trnR-ACG	IRb/IRb	CAAAAGGTCGTCTTATTCAAAACCCCAATTA
	31	138504	P	31	138504	-3	trnR-ACG---rrn5	trnR-ACG---rrn5	IRa/IRa	GTGTTAAGCTTTTTATCATCCTGGCGTCGAG
	30	8739	P	30	46720	0	trnS-GCU	trnS-GGA---rps4	LSC/LSC	GGTACGAATAACTCGTACAACGGATTAGCA
	30	30490	P	30	30490	0	petN---psbM	petN---psbM	LSC/LSC	TTACTATACTATAGTATCGGATCTGATAGA
	30	0	P	30	85540	-2	trnH-GUG	rps19	LSC/IRb	GCGAACGACGGGAATTGAACCCGCGCATGG
	30	36707	P	30	46720	-3	trnS-UGA	trnS-GGA---rps4	LSC/LSC	GATAGTTCTTTGTTCAAGACTATGCCGGTT
	30	44950	P	30	77042	-3	ycf3 intron	petB	LSC/LSC	ATACGGCTCCTCTTTTATGTGCATAATGAA
	30	89743	P	30	162995	-3	ycf2	ycf2	IRb/IRa	CTTTTTTTGTCCAAGTTGCTTTTCTTTTTG
	30	89785	P	30	163037	-3	ycf2	ycf2	IRb/IRa	CCTTTTTTCTTTGTGAGTTTCGGGAATATC
	30	90922	P	30	161843	-3	ycf2	ycf2	IRb/IRa	CCGATACACCGATTGCCAATACTAAGTAGC
	30	90937	P	30	161858	-3	ycf2	ycf2	IRb/IRa	CCAATACTAAGTAGCAGTCAAAAATTTGTA
	138	92182	F	138	92200	-1	ycf2	ycf2	IRb/IRb	GACGATATTGATGCTAGTGACGATATTGATGCTAGTGACGATATTGATGCTAGTGACGATATTGATGCTAGTGACGATATTGATGCTAGTGACGATATTGATGCTAGTGACGATATCGATCGTGACCTTCATACGGAG
	138	160472	F	138	160490	-1	ycf2	ycf2	IRa/IRa	CGTCACTAGCATCAATATCGTCACTAGCATCAATATCGTCACTAGCATCAATATCGTCACTAGCATCAATATCGTCACTAGCATCAATATCATCACTAAGATTATCCAGGAACTTGTTCAGAAATACCGTAATGAAAG
	120	92182	F	120	92218	-1	ycf2	ycf2	IRb/IRb	GACGATATTGATGCTAGTGACGATATTGATGCTAGTGACGATATTGATGCTAGTGACGATATTGATGCTAGTGACGATATTGATGCTAGTGACGATATTGATGCTAGTGACGATATCGAT
	120	160472	F	120	160508	-1	ycf2	ycf2	IRa/IRa	CGTCACTAGCATCAATATCGTCACTAGCATCAATATCGTCACTAGCATCAATATCGTCACTAGCATCAATATCGTCACTAGCATCAATATCATCACTAAGATTATCCAGGAACTTGTTCA
	102	92182	F	102	92236	-1	ycf2	ycf2	IRb/IRb	GACGATATTGATGCTAGTGACGATATTGATGCTAGTGACGATATTGATGCTAGTGACGATATTGATGCTAGTGACGATATTGATGCTAGTGACGATATTGATGCTAGTGACG
	102	160472	F	102	160526	-1	ycf2	ycf2	IRa/IRa	CGTCACTAGCATCAATATCGTCACTAGCATCAATATCGTCACTAGCATCAATATCGTCACTAGCATCAATATCGTCACTAGCATCAATATCATCACTAAGAT
	84	92182	F	84	92254	-1	ycf2	ycf2	IRb/IRb	GACGATATTGATGCTAGTGACGATATTGATGCTAGTGACGATATTGATGCTAGTGACGATATTGATGCTAGTGACGATATTGAT
	84	160472	F	84	160544	-1	ycf2	ycf2	IRa/IRa	CGTCACTAGCATCAATATCGTCACTAGCATCAATATCGTCACTAGCATCAATATCGTCACTAGCATCAATATCGTCACTAGCAT
	79	71116	F	79	148189	0	rps12---clpP	trnV-GAC---ycf15	LSC/IRa	GGCTGGTTTAGATCGATCCTAACCTGATGATACTTCTATTTAATTATTTAATTTTCCTGCTGAAACTTTCTATTTAATT
	66	92182	F	66	92272	-1	ycf2	ycf2	IRb/IRb	GACGATATTGATGCTAGTGACGATATTGATGCTAGTGACGATATTGATGCTAGTGACGATATTGAT
	66	160472	F	66	160562	-1	ycf2	ycf2	IRa/IRa	CGTCACTAGCATCAATATCGTCACTAGCATCAATATCGTCACTAGCATCAATATCGTCACTAGCAT
	65	131571	F	65	131636	0	rps15---ycf1	rps15---ycf1	SSC/SSC	ATTAAATAAAAATGATCTATATTAGTTTTATCCAAACAAATTGATACGTCATTTATTTTGTATTA
	51	65157	F	51	65182	0	petA---psbJ	petA---psbJ	LSC/LSC	TGATTACTACAGAACTCAATTCATCTGATTACTACAGAACTCAATTCATCT
	48	92182	F	48	92290	-1	ycf2	ycf2	IRb/IRb	GACGATATTGATGCTAGTGACGATATTGATGCTAGTGACGATATTGAT
	48	160472	F	48	160580	-1	ycf2	ycf2	IRa/IRa	CGTCACTAGCATCAATATCGTCACTAGCATCAATATCGTCACTAGCAT
	41	69342	F	41	69363	-1	rps18	rps18	LSC/LSC	CAAGCGATCTTTTCGTAGGCGTTTGCCCCCGATTCAATCGG
	41	99355	F	41	128171	-1	rps12---ycf15	ndhA intron	IRb/SSC	CGTTCAATTCTTTCGAAGTCATTGGATCCTTTTACGCGTTC
	39	44949	F	39	128173	-1	yf3 intron	ndhA intron	LSC/SSC	CATACGGCTCCTCTTTTATGTGCATAATGAAAATAAAAC
	39	44949	F	39	99357	-2	ycf3 intron	rps12---ycf15	LSC/IRb	CATACGGCTCCTCTTTTATGTGCATAATGAAAA
	35	44952	F	35	96288	-3	ycf3 intron	ndhB intron	LSC/IRb	ACGGCTCCTCTTTTATGTGCATAATGAAAATAAAA
	34	113923	F	34	113955	-1	rrn4.5---rrn5	rrn4.5---rrn5	IRb/IRb	AACTCTTTGACAACATGAAAAAACCAAAAGCTCT
	34	138821	F	34	138853	-1	rrn5---rrn4.5	rrn5---rrn4.5	IRa/IRa	TCGTGTTGTCAAAGAGTTGAACAATGAAAATAGA
	34	92182	F	34	92308	-2	ycf2	ycf2	IRb/IRb	GACGATATTGATGCTAGTGACGATATTGATGCTA
	34	160468	F	34	160594	-2	ycf2	ycf2	IRa/IRa	ATATCGTCACTAGCATCAATATCGTCACTAGCAT
	33	99363	F	33	128179	0	rps12---ycf15	ndhA intron	IRb/SSC	TCTTTCGAAGTCATTGGATCCTTTTACGCGTTC
	32	65157	F	32	65207	-3	petA---psbJ	petA---psbJ	LSC/LSC	TGATTACTACAGAACTCAATTCATCTGATTAC
	31	68748	F	31	68762	-2	psaJ---rpl33	psaJ---rpl33	LSC/LSC	GGATTTGAAATAAAGTTTAGAAATTTTTTTA
	31	114275	F	31	138504	-3	rrn5---trnR-ACG	trnR-ACG---rrn5	IRb/IRa	CAAAAGGTCGTCTTATTCAAAACCCCAATTA
	30	0	F	30	167208	-2	trnH-GUG	trnH-GUG	LSC/IRa	GCGAACGACGGGAATTGAACCCGCGCATGG
	30	8736	F	30	36704	-2	trnS-GCU	trnS-UGA	LSC/LSC	CTCGGTACGAATAACTCGTACAACGGATTA
	30	39908	F	30	42132	-3	psaB	psaA	LSC/LSC	TATCAGTCAGCCATAAACTTTGCGTTTGTG
	30	64706	F	30	64725	-3	petA---psbJ	petA---psbJ	LSC/LSC	TACATAATATATATAATATTACATAATATA
	30	89743	F	30	89785	-3	ycf2	ycf2	IRb/IRb	CTTTTTTTGTCCAAGTTGCTTTTCTTTTTG
	30	90922	F	30	90937	-3	ycf2	ycf2	IRb/IRb	CCGATACACCGATTGCCAATACTAAGTAGC
	30	161844	F	30	161859	-3	ycf2	ycf2	IRa/IRa	TAAAAATATCAAATTTATATATTTGTGCCC
	30	162995	F	30	163037	-3	ycf2	ycf2	IRa/IRa	TGGACAAAAAGAAACGAAATGGCTTAGACA
F. paeoniifolia	35	61076	R	35	61076	0	psaI---ycf4	psaI---ycf4	LSC/LSC	ATGGGATCATACGAAGGGTATGTTTTTATTTTAGA
	31	61083	R	31	61083	0	psaI---ycf4	psaI---ycf4	LSC/LSC	CATACGAAGGGTATGTTTTTATTTTAGATCT
	79	71114	P	79	104492	0	rps12---clpP	ycf15---trnV-GAC	LSC/IRb	TGAATCATATCATATAAATAATGGGCTGGTTTAGATCGATCCTAACCTGATGATACTTCTATTTAATTATTTAATTTTC
	66	92198	P	66	160390	-1	ycf2	ycf2	IRb/IRa	TAGTGATGATATTGATGCTAGTGACGATATTGATGCTAGTGACGATATTGATGCTAGTGACGATAT
	66	92216	P	66	160408	-1	ycf2	ycf2	IRb/IRa	TAGTGACGATATTGATGCTAGTGACGATATTGATGCTAGTGACGATATTGATGCTAGTGACGATAT
	48	92198	P	48	160390	-1	ycf2	ycf2	IRb/IRa	TAGTGATGATATTGATGCTAGTGACGATATTGATGCTAGTGACGATAT
	48	92234	P	48	160426	-1	ycf2	ycf2	IRb/IRa	TAGTGACGATATTGATGCTAGTGACGATATTGATGCTAGTGACGATAT
	41	128143	P	41	153332	-1	ndhA intron	ycf15---rps12	SSC/IRa	GAACCGTACATGAGATTTTCACCTCATACGGCTCCTCAAAG
	40	46174	P	40	46174	-2	ycf3---trnS-GGA	ycf3---trnS-GGA	LSC/LSC	AATATTTGTAATAGATCTGCAGGGTAGGGTTTGTTGTTGA
	39	44941	P	39	153332	-2	ycf3 intron	ycf15---rps12	LSC/IRa	TCATACGGCTCCTCTTTTATGTGCATAATGAAAATAAAA
	36	67972	P	36	67972	-2	trnP-UGG---psaJ	trnP-UGG---psaJ	LSC/LSC	AATTTCTGTCTTGTTTTCCACATCGTTATT
	35	44944	P	35	156405	-3	ycf3 intron	ndhB intron	LSC/IRa	TACGGCTCCTCTTTTATGTGCATAATGAAAATAAA
	34	113874	P	34	138732	-1	rrn4.5---rrn5	rrn5---rrn4.5	IRb/IRa	TCATTGTTCAACTCTTTGACAACACGAAAAAACC
	34	113906	P	34	138764	-1	rrn4.5---rrn5	rrn5---rrn4.5	IRb/IRa	CCATTGTTCAACTCTTTGACAACATGAAAAAACC
	34	92198	P	34	160386	-2	ycf2	ycf2	IRb/IRa	TAGTGATGATATTGATGCTAGTGACGATATTGAT
	34	92252	P	34	160440	-2	ycf2	ycf2	IRb/IRa	TAGTGACGATATTGATGCTAGTGACGATATCGAT
	33	128151	P	33	153332	0	ndhA intron	ycf15---rps12	SSC/IRa	CATGAGATTTTCACCTCATACGGCTCCTCAAAG
	31	45913	P	31	133717	-3	ycf3---trnS-GGA	ycf1	LSC/SSC	AATATTGGAGTACGCTTCGATTTCATCCTAA
	31	114226	P	31	114226	-3	rrn5---trnR-ACG	rrn5---trnR-ACG	IRb/IRb	CTTATTTCTTTTTCAATATGAAAAAGAAATA
	31	138415	P	31	138415	-3	trnR-ACG---rrn5	trnR-ACG---rrn5	IRa/IRa	TTTTCATATTGAAAAAGAAATAAGAATGGGA
	30	8721	P	30	46733	0	trnS-GCU	trnS-GGA---rps4	LSC/LSC	ACCCTCGGTACGAATAACTCGTACAACGGA
	30	30477	P	30	30477	0	petN---psbM	petN---psbM	LSC/LSC	CTATACTATAGTATCGGATCTGATAGAATA
	30	36700	P	30	46733	-3	trnS-UGA	trnS-GGA---rps4	LSC/LSC	TTGTTCAAGACTATGCCGGTTTTCAAGACC
	30	44942	P	30	77041	-3	ycf3 intron	psbH---petB	LSC/LSC	CATACGGCTCCTCTTTTATGTGCATAATGA
	30	89759	P	30	162841	-3	ycf2	ycf2	IRb/IRa	TTTCTTTTTGTCCAAGTCACTTCTTTTTTT
	30	89801	P	30	162883	-3	ycf2	ycf2	IRb/IRa	TTTCTTTTTGTCTAACTCACTTCCTTTTTT
	30	90938	P	30	161689	-3	ycf2	ycf2	IRb/IRa	CCTATTGCCGATACACCTATTGCCGATACA
	30	90953	P	30	161704	-3	ycf2	ycf2	IRb/IRa	CCTATTGCCGATACACCGATTGCCAATACT
	79	71114	F	79	148101	0	rps12---clpP	trnV-GAC---ycf15	LSC/IRa	TGAATCATATCATATAAATAATGGGCTGGTTTAGATCGATCCTAACCTGATGATACTTCTATTTAATTATTTAATTTTC
	66	92198	F	66	92216	-1	ycf2	ycf2	IRb/IRb	TAGTGATGATATTGATGCTAGTGACGATATTGATGCTAGTGACGATATTGATGCTAGTGACGATAT
	66	160390	F	66	160408	-1	ycf2	ycf2	IRa/IRa	CACTAGCATCAATATCGTCACTAGCATCAATATCGTCACTAGCATCAATATCGTCACTAGCATCAA
	51	65212	F	51	65237	0	petA---psbJ	petA---psbJ	LSC/LSC	GATTACTACAGAACTCAATTCATCTGATTACTACAGAGATGAACCCAATCC
	48	92198	F	48	92234	-1	ycf2	ycf2	IRb/IRb	TAGTGATGATATTGATGCTAGTGACGATATTGATGCTAGTGACGATAT
	48	160390	F	48	160426	-1	ycf2	ycf2	IRa/IRa	CACTAGCATCAATATCGTCACTAGCATCAATATCGTCACTAGCATCAA
	41	99299	F	41	128143	-1	rps12---ycf15	ndhA intron	IRb/SSC	TACAGAAACGTACATGAGATTTTCACCTCATACGGCTCCTC
	39	44941	F	39	128145	-1	ycf3 intron	ndhA intron	LSC/SSC	TCATACGGCTCCTCTTTTATGTGCATAATGAAAATAAAA
	39	44941	F	39	99301	-2	ycf3 intron	rps12---ycf15	LSC/IRb	TCATACGGCTCCTCTTTTATGTGCATAATGAAAATAAAA
	35	44944	F	35	96232	-3	ycf3 intron	ndhB intron	LSC/IRb	TACGGCTCCTCTTTTATGTGCATAATGAAAATAAA
	34	113874	F	34	113906	-1	rrn4.5---rrn5	rrn4.5---rrn5	IRb/IRb	TCATTGTTCAACTCTTTGACAACACGAAAAAACC
	34	138732	F	34	138764	-1	rrn5---rrn4.5	rrn5---rrn4.5	IRb/IRa	TCATGTTGTCAAAGAGTTGAACAATGGTTTTTTC
	34	92198	F	34	92252	-2	ycf2	ycf2	IRb/IRb	TAGTGATGATATTGATGCTAGTGACGATATTGAT
	34	160386	F	34	160440	-2	ycf2	ycf2	IRa/IRa	TCGTCACTAGCATCAATATCGTCACTAGCATCAA
	33	99307	F	33	128151	0	rps12---ycf15	ndhA intron	IRb/SSC	CGTACATGAGATTTTCACCTCATACGGCTCCTC
	32	65212	F	32	65262	-3	petA---psbJ	psaJ	LSC/LSC	GATTACTACAGAACTCAATTCATCTGATTACT
	31	61076	F	31	61086	-1	psaI---ycf4	psaI---ycf4	LSC/LSC	ATGGGATCATACGAAGGGTATGTTTTTATTT
	31	8717	F	31	36696	-2	trnS-GCU	trnS-UGA	LSC/LSC	TCGAACCCTCGGTACGAATAACTCGTACAAC
	31	46167	F	31	46189	-3	ycf3---trnS-GGA	rrn5---trnR-ACG	LSC/IRb	TTATATGAATATTTGTAATAGATCTGCAGGG
	31	114226	F	31	138415	-3	rrn5---trnR-ACG	trnR-ACG---rrn5	IRb/IRa	CTTATTTCTTTTTCAATATGAAAAAGAAATA
	30	39900	F	30	42124	-3	psaB	psaA	LSC/LSC	ATATCAGTCAGCCATAAACTTTGCGTTTGT
	30	64799	F	30	128311	-3	petA---psbJ	ndhA intron	LSC/SSC	TGGGCAAACAAAAGAGAGGGAGGTTTATTG
	30	89759	F	30	89801	-3	ycf2	ycf2	IRb/IRb	TTTCTTTTTGTCCAAGTCACTTCTTTTTTT
	30	90938	F	30	90953	-3	ycf2	ycf2	IRb/IRb	CCTATTGCCGATACACCTATTGCCGATACA
	30	161690	F	30	161705	-3	ycf2	ycf2	IRa/IRa	CAATCGGTGTATCGGCAATAGGTGTATCGG
	30	162841	F	30	162883	-3	ycf2	ycf2	IRa/IRa	GAAGTGAGTTAGACAAAAAGAAAAGCAACT
F. kingdon-wardii	120	92329	P	120	154592	-1	ycf2	ycf2	IRb/IRa	CTTAGTGATGATATTGATGCTAGTGACGATATTGATGCTAGTGACGATATTGATGCTAGTGACGATATTGATGCTAGTGACGATATTGATGCTAGTGACGATATTGATGCTAGTGACGAT
	120	92347	P	120	154610	-1	ycf2	ycf2	IRb/IRa	GCTAGTGACGATATTGATGCTAGTGACGATATTGATGCTAGTGACGATATTGATGCTAGTGACGATATTGATGCTAGTGACGATATTGATGCTAGTGACGATATTGATGCTAGTGACGAT
	102	92329	P	102	154592	-1	ycf2	ycf2	IRb/IRa	CTTAGTGATGATATTGATGCTAGTGACGATATTGATGCTAGTGACGATATTGATGCTAGTGACGATATTGATGCTAGTGACGATATTGATGCTAGTGACGAT
	102	92365	P	102	154628	-1	ycf2	ycf2	IRb/IRa	GCTAGTGACGATATTGATGCTAGTGACGATATTGATGCTAGTGACGATATTGATGCTAGTGACGATATTGATGCTAGTGACGATATTGATGCTAGTGACGAT
	84	92329	P	84	154592	-1	ycf2	ycf2	IRb/IRa	CTTAGTGATGATATTGATGCTAGTGACGATATTGATGCTAGTGACGATATTGATGCTAGTGACGATATTGATGCTAGTGACGAT
	84	92383	P	84	154646	-1	ycf2	ycf2	IRb/IRa	GCTAGTGACGATATTGATGCTAGTGACGATATTGATGCTAGTGACGATATTGATGCTAGTGACGATATTGATGCTAGTGACGAT
	79	71292	P	79	101648	0	rps12---clpP	ycf15---trnV-GAC	LSC/IRb	AATAAGTTGTTTAATAGTTGGCATGTTGAATCATATCATATAAATAATGGGCTGGTTTAGATCGATCCTAACCTGATGA
	66	92329	P	66	154592	-1	ycf2	ycf2	IRb/IRa	CTTAGTGATGATATTGATGCTAGTGACGATATTGATGCTAGTGACGATATTGATGCTAGTGACGAT
	66	92401	P	66	154664	-1	ycf2	ycf2	IRb/IRa	GCTAGTGACGATATTGATGCTAGTGACGATATTGATGCTAGTGACGATATTGATGCTAGTGACGAT
	48	92329	P	48	154592	-1	ycf2	ycf2	IRb/IRa	CTTAGTGATGATATTGATGCTAGTGACGATATTGATGCTAGTGACGAT
	48	92419	P	48	154682	-1	ycf2	ycf2	IRb/IRa	GCTAGTGACGATATTGATGCTAGTGACGATATTGATGCTAGTGACGAT
	46	30572	P	46	30572	0	petN---psbM	petN---psbM	LSC/LSC	AATAGTATAGTAAGAAAGAAATATATATTTCTTTCTTACTATACTA
	41	125363	P	41	147540	-1	ndhA	ycf15---rps12	SSC/IRa	ATTACAGAACCGTACATGAGATTTTCACCTCATACGGCTCC
	39	45096	P	39	147540	-2	ycf3 intron	ycf15---rps12	LSC/IRa	CCAGAACCGTACATGAGATTTTCATCTCATACGGC
	35	45099	P	35	150613	-3	ycf3 intron	ndhB intron	LSC/IRa	GAACCGTACATGAGATTTTCATCTCATACGGCTCC
	34	111015	P	34	135978	-1	rrn4.5---rrn5	rrn5---rrn4.5	IRb/IRa	TTCATTGTTCAACTCTTTGACAACACGAAAAAAC
	34	111047	P	34	136010	-1	rrn4.5---rrn5	rrn5---rrn4.5	IRb/IRa	ACCATTGTTCAACTCTTTGACAACATGAAAAAAC
	34	92329	P	34	154588	-2	ycf2	ycf2	IRb/IRa	CTTAGTGATGATATTGATGCTAGTGACGATATTG
	34	92437	P	34	154696	-2	ycf2	ycf2	IRb/IRa	GCTAGTGACGATATTGATGCTAGTGACGATATCG
	33	125371	P	33	147540	0	ndhA intron	ycf15---rps12	SSC/IRa	ACCGTACATGAGATTTTCACCTCATACGGCT
	31	46067	P	31	130966	-3	ycf3---trnS-GGA	ycf1	LSC/SSC	GAATAAAAAAAAAAAACAAAGAAATAAATAT
	31	111367	P	31	111367	-3	rrn5---trnR-ACG	rrn5---trnR-ACG	IRb/IRb	TCTTATTTCTTTTTCAATATGAAAAAGAAAT
	31	135661	P	31	135661	-3	rrn5---trnR-ACG	rrn5---trnR-ACG	IRa/IRa	ATTTATTTCTTTTTCATATTGAAAAAGAAAT
	30	8754	P	30	46864	0	trnS-GCU	trnS-GGA	LSC/LSC	AACGGAAAGAGAGGGATTCGAACCCTCGGT
	30	16187	P	30	16187	0	atpI---rps2	atpI---rps2	LSC/LSC	CTTATTATTAATAATTAATTATTAATAATA
	30	36849	P	30	46864	-3	trnS-UGA	trnS-GGA	LSC/LSC	AAAGGAGAGAGAGGGATTCGAACCCTCGAT
	30	45097	P	30	77191	-3	ycf3 intron	petB intron	LSC/LSC	CAGAACCGTACATGAGATTTTCATCTCATA
	30	89890	P	30	157097	-3	ycf2	ycf2	IRb/IRa	CGTTTCTTTTTGTCCAAGTCACTTCTTTTT
	30	89932	P	30	157139	-3	ycf2	ycf2	IRb/IRa	CTTTTCTTTTTGTCTAACTCACTTCCTTTT
	30	91069	P	30	155945	-3	ycf2	ycf2	IRb/IRa	GGCCTATTGCCGATACACCTATTGCCGATA
	30	91084	P	30	155960	-3	ycf2	ycf2	IRb/IRa	CACCTATTGCCGATACACCGATTGCCAATA
	120	92329	F	120	92347	-1	ycf2	ycf2	IRb/IRb	CTTAGTGATGATATTGATGCTAGTGACGATATTGATGCTAGTGACGATATTGATGCTAGTGACGATATTGATGCTAGTGACGATATTGATGCTAGTGACGATATTGATGCTAGTGACGAT
	120	154592	F	120	154610	-1	trnL-CAA---ycf2	ycf2	IRa/IRa	GGGTGAATTCAATAATAGACGCCTGTTGGCATTCCAGCCTTCCTTCGCTTTCAGGGCCTATCCGAAAGAAAATCCAGTACTTTTTTTCTTGGTCGTGAATATATGAACTGGTTGTTCGCT
	102	92329	F	102	92365	-1	ycf2	ycf2	IRb/IRb	CTTAGTGATGATATTGATGCTAGTGACGATATTGATGCTAGTGACGATATTGATGCTAGTGACGATATTGATGCTAGTGACGATATTGATGCTAGTGACGAT
	102	154592	F	102	154628	-1	ycf2	ycf2	IRa/IRa	CGATATCGTCACTAGCATCAATATCGTCACTAGCATCAATATCGTCACTAGCATCAATATCGTCACTAGCATCAATATCGTCACTAGCATCAATATCGTCAC
	84	92329	F	84	92383	-1	ycf2	ycf2	IRb/IRb	CTTAGTGATGATATTGATGCTAGTGACGATATTGATGCTAGTGACGATATTGATGCTAGTGACGATATTGATGCTAGTGACGAT
	84	154592	F	84	154646	-1	ycf2	ycf2	IRa/IRa	CGATATCGTCACTAGCATCAATATCGTCACTAGCATCAATATCGTCACTAGCATCAATATCGTCACTAGCATCAATATCGTCAC
	79	71292	F	79	145332	0	rps12---clpP	trnV-GAC---ycf15	LSC/IRb	AATAAGTTGTTTAATAGTTGGCATGTTGAATCATATCATATAAATAATGGGCTGGTTTAGATCGATCCTAACCTGATGA
	66	92329	F	66	92401	-1	ycf2	ycf2	IRb/IRb	CTTAGTGATGATATTGATGCTAGTGACGATATTGATGCTAGTGACGATATTGATGCTAGTGACGAT
	66	154592	F	66	154664	-1	ycf2	ycf2	IRb/IRa	CGATATCGTCACTAGCATCAATATCGTCACTAGCATCAATATCGTCACTAGCATCAATATCGTCAC
	48	4208	F	48	4253	0	trnK-UUU---rps16	trnK-UUU---rps16	LSC/LSC	CTTAGTTCTTATGTTATCGACTTTTCAATCAAAACCCCTATTCTTATT
	48	92329	F	48	92419	-1	ycf2	ycf2	IRb/IRb	CTTAGTGATGATATTGATGCTAGTGACGATATTGATGCTAGTGACGAT
	48	154592	F	48	154682	-1	ycf2	ycf2	IRa/IRa	CGATATCGTCACTAGCATCAATATCGTCACTAGCATCAATATCGTCAC
	41	99478	F	41	125363	-1	rps12---ycf15	ndhA intron	IRb/SSC	TCTACAGAAACGTACATGAGATTTTCACCTCATACGGCTCC
	39	45096	F	39	125365	-1	ycf3 intron	ndhA intron	LSC/SSC	CCAGAACCGTACATGAGATTTTCATCTCATACGGCTCCT
	39	45096	F	39	99480	-2	ycf3 intron	rps12---ycf15	LSC/IRb	CCAGAACCGTACATGAGATTTTCATCTCATACGGC
	35	45099	F	35	96411	-3	ycf3 intron	ndhB intron	LSC/IRb	GAACCGTACATGAGATTTTCATCTCATACGGCTCC
	34	111015	F	34	111047	-1	rrn4.5---rrn5	rrn4.5---rrn5	IRb/IRb	TTCATTGTTCAACTCTTTGACAACACGAAAAAAC
	34	135978	F	34	136010	-1	rrn5---rrn4.5	rrn5---rrn5.5	IRb/IRa	TTTGGTTTTTTCATGTTGTCAAAGAGTTGAACAA
	34	92329	F	34	92437	-2	ycf2	ycf2	IRb/IRb	CTTAGTGATGATATTGATGCTAGTGACGATATTG
	34	154588	F	34	154696	-2	ycf2	ycf2	IRa/IRa	CGATCGATATCGTCACTAGCATCAATATCGTCAC
	33	99486	F	33	125371	0	rps12---ycf15	ndhA intron	IRb/SSC	AACGTACATGAGATTTTCACCTCATACGGCTCC
	32	65414	F	32	65439	-3	petA---psbJ	petA---psbJ	LSC/LSC	CAACTCAATTCATCTGATTACTACAGAACTCA
	31	50300	F	31	50322	-2	trnF-GAA---ndhJ	trnF-GAA---ndhJ	LSC/LSC	AATACCTAATACCTCATACGCATATACCTAA
	31	111367	F	31	135661	-3	rrn5---trnR-ACG	trnR-ACG---rrn5	IRb/IRa	TCTTATTTCTTTTTCAATATGAAAAAGAAAT
	30	8751	F	30	36846	-2	trnS-GCU	trnS-UGA	LSC/LSC	AAAAACGGAAAGAGAGGGATTCGAACCCTC
	30	40078	F	30	42302	-3	psaB	psaA	LSC/LSC	ATGCAATAGCTAAATGATGATGAGCCATAT
	30	89890	F	30	89932	-3	ycf2	ycf2	IRb/IRb	CGTTTCTTTTTGTCCAAGTCACTTCTTTTT
	30	91069	F	30	91084	-3	ycf2	ycf2	IRb/IRb	GGCCTATTGCCGATACACCTATTGCCGATA
	30	128903	F	30	128929	-3	rps15---ycf1	rps15---ycf1	SSC/SSC	AAAATGTACCATCAACCTATTTTTAATTAA
	30	155946	F	30	155961	-3	ycf2	ycf2	IRa/IRa	TAGTATTGGCAATCGGTGTATCGGCAATAG
	30	157097	F	30	157139	-3	ycf2	ycf2	IRa/IRa	AGAAAAAAGGAAGTGAGTTAGACAAAAAGA
	30	71960	C	30	118609	-3	clpP intron	rpl32---trnL-UAG	LSC/SSC	TTATATATAATATATATATATATTTAAATA
