# Supplementary material for: The plastid genome of twenty-two species from Ferula, Talassia, and Soranthus: comparative analysis, phylogenetic implications, and adaptive evolution
Source: BMC Plant Biol. 2023 Jan 5;23:9. doi: 10.1186/s12870-022-04027-4 (PMC9814190; doi:10.1186/s12870-022-04027-4)
Supplement: Supplementary file 7 — Additional file 7: Table S4. Codon usage and relative synonymous codon usage (RSCU) values of protein-coding genes of the 22 plastomes. [file 12870_2022_4027_MOESM7_ESM.xlsx]

## Sheet: Sheet1
Table S4. Codon usage and relative synonymous codon usage (RSCU) values of protein-coding genes of the 22 plastomes.
		Ferula sinkiangensis		Ferula leiophylla		Ferula teterrica		Ferula akitschkensis		Ferula ferulaeoides		Ferula songorica		Ferula lehmannii		Ferula gracilis		Ferula canescens		Ferula caspica		Ferula bungana		Ferula licentiana		Ferula dissecta		Ferula hexiensis		Ferula conocaula		Talassia transiliensis		Ferula syreitschikowii		Soranthus meyeri		Ferula kirialovii		Ferula olivacea		Ferula paeoniifolia		Ferula kingdon-wardii
animo acid	codon	number	RSCU	number	RSCU	number	RSCU	number	RSCU	number	RSCU	number	RSCU	number	RSCU	number	RSCU	number	RSCU	number	RSCU	number	RSCU	number	RSCU	number	RSCU	number	RSCU	number	RSCU	number	RSCU	number	RSCU	number	RSCU	number	RSCU	number	RSCU	number	RSCU	number	RSCU
Phe	UUU	818	1.36	818	1.36	820	1.36	820	1.36	820	1.36	819	1.36	819	1.36	819	1.36	825	1.36	819	1.36	819	1.36	819	1.36	822	1.36	822	1.36	819	1.36	824	1.36	821	1.36	818	1.36	817	1.36	819	1.36	820	1.37	814	1.36
	UUC	388	0.64	387	0.64	385	0.64	385	0.64	385	0.64	386	0.64	386	0.64	386	0.64	386	0.64	386	0.64	387	0.64	384	0.64	385	0.64	386	0.64	386	0.64	384	0.64	385	0.64	386	0.64	384	0.64	385	0.64	381	0.63	384	0.64
Leu	UUA	738	1.99	737	1.99	738	2	738	1.99	738	1.99	735	1.99	737	1.99	736	1.99	736	1.99	737	1.99	739	2	739	2	736	1.99	739	2	737	1.99	737	1.99	741	2	740	2	744	2	736	2	739	2	739	1.99
	UUG	446	1.21	445	1.2	445	1.2	446	1.2	446	1.2	446	1.2	445	1.2	446	1.21	443	1.2	446	1.21	443	1.2	444	1.2	445	1.2	445	1.2	444	1.2	444	1.2	443	1.2	446	1.2	447	1.2	446	1.21	445	1.2	447	1.21
	CUU	475	1.28	474	1.28	475	1.28	475	1.28	475	1.28	476	1.29	474	1.28	474	1.28	474	1.28	476	1.29	477	1.29	475	1.28	477	1.29	477	1.29	478	1.29	475	1.28	477	1.29	476	1.28	481	1.29	474	1.29	475	1.28	479	1.29
	CUC	136	0.37	136	0.37	136	0.37	136	0.37	136	0.37	136	0.37	136	0.37	136	0.37	136	0.37	135	0.37	136	0.37	136	0.37	136	0.37	133	0.36	137	0.37	138	0.37	136	0.37	139	0.38	136	0.37	135	0.37	135	0.37	133	0.36
	CUA	295	0.8	296	0.8	296	0.8	295	0.8	295	0.8	297	0.8	295	0.8	297	0.8	297	0.8	294	0.8	295	0.8	295	0.8	296	0.8	299	0.81	296	0.8	297	0.8	294	0.79	293	0.79	296	0.79	292	0.79	295	0.8	299	0.81
	CUG	130	0.35	130	0.35	129	0.35	131	0.35	131	0.35	131	0.35	130	0.35	130	0.35	130	0.35	130	0.35	129	0.35	130	0.35	130	0.35	129	0.35	130	0.35	130	0.35	131	0.35	130	0.35	130	0.35	128	0.35	130	0.35	128	0.35
Ile	AUU	860	1.43	857	1.43	856	1.43	855	1.43	855	1.43	854	1.43	854	1.43	858	1.43	857	1.44	853	1.42	861	1.43	862	1.44	857	1.43	859	1.43	856	1.43	856	1.43	856	1.43	859	1.43	861	1.43	863	1.43	859	1.42	862	1.43
	AUC	338	0.56	337	0.56	338	0.57	338	0.56	338	0.57	338	0.57	337	0.56	337	0.56	336	0.56	340	0.57	337	0.56	334	0.56	337	0.56	335	0.56	338	0.57	340	0.57	339	0.57	337	0.56	340	0.57	340	0.56	343	0.57	344	0.57
	AUA	603	1	601	1	600	1	602	1.01	601	1.01	601	1.01	600	1.01	602	1.01	598	1	603	1.01	605	1.01	606	1.01	599	1	605	1.01	599	1	599	1	603	1.01	601	1	600	1	608	1.01	607	1.01	604	1
Met	AUG	486	1	485	1	487	1	485	1	485	1	484	1	486	1	486	1	485	1	485	1	485	1	485	1	486	1	484	1	486	1	485	1	486	1	484	1	484	1	483	1	487	1	489	1
Val	GUU	439	1.5	439	1.5	439	1.5	438	1.5	438	1.5	438	1.49	439	1.5	438	1.5	439	1.49	438	1.49	437	1.5	438	1.5	433	1.48	434	1.49	436	1.49	435	1.49	436	1.49	438	1.49	434	1.49	430	1.49	435	1.49	432	1.48
	GUC	143	0.49	143	0.49	143	0.49	143	0.49	143	0.49	143	0.49	146	0.5	143	0.49	143	0.49	142	0.48	141	0.48	141	0.48	145	0.5	142	0.49	144	0.49	143	0.49	143	0.49	141	0.48	140	0.48	139	0.48	140	0.48	142	0.49
	GUA	421	1.44	422	1.44	421	1.44	422	1.44	422	1.44	423	1.44	419	1.43	422	1.44	426	1.45	422	1.44	421	1.44	422	1.44	422	1.44	422	1.45	421	1.44	422	1.45	424	1.45	425	1.45	421	1.45	414	1.43	417	1.43	420	1.44
	GUG	168	0.57	169	0.58	169	0.58	167	0.57	167	0.57	168	0.57	168	0.57	168	0.57	169	0.57	170	0.58	170	0.58	170	0.58	170	0.58	170	0.58	170	0.58	168	0.58	168	0.57	168	0.57	167	0.57	172	0.6	173	0.59	171	0.59
Ser	UCU	461	1.74	460	1.74	459	1.74	459	1.74	459	1.74	459	1.74	459	1.75	460	1.74	457	1.74	460	1.75	459	1.75	458	1.74	459	1.75	459	1.75	460	1.75	463	1.76	461	1.75	460	1.75	460	1.75	455	1.73	456	1.73	454	1.73
	UCC	245	0.93	243	0.92	243	0.92	242	0.92	243	0.92	243	0.92	243	0.92	243	0.92	244	0.93	242	0.92	243	0.93	243	0.92	244	0.93	242	0.92	245	0.93	244	0.93	243	0.92	244	0.93	246	0.94	247	0.94	248	0.94	245	0.94
	UCA	301	1.14	302	1.14	299	1.13	298	1.13	299	1.14	299	1.13	299	1.14	301	1.14	300	1.14	300	1.14	297	1.13	299	1.14	296	1.13	300	1.14	295	1.12	298	1.13	297	1.13	299	1.14	297	1.13	301	1.15	299	1.14	299	1.14
	UCG	166	0.63	167	0.63	167	0.63	168	0.64	167	0.63	167	0.63	166	0.63	164	0.62	165	0.63	165	0.63	165	0.63	165	0.63	165	0.63	164	0.62	167	0.63	165	0.63	167	0.63	163	0.62	165	0.63	164	0.62	165	0.63	163	0.62
	AGU	328	1.24	329	1.24	329	1.25	327	1.24	327	1.24	328	1.24	325	1.24	328	1.24	327	1.24	329	1.25	324	1.24	326	1.24	326	1.24	326	1.24	327	1.24	327	1.24	328	1.25	328	1.25	327	1.24	327	1.24	326	1.24	328	1.25
	AGC	85	0.32	85	0.32	86	0.33	85	0.32	85	0.32	85	0.32	85	0.32	86	0.33	85	0.32	85	0.32	86	0.33	86	0.33	85	0.32	85	0.32	84	0.32	83	0.32	84	0.32	83	0.32	81	0.31	83	0.32	83	0.32	83	0.32
Pro	CCU	357	1.61	357	1.61	357	1.6	357	1.6	357	1.6	357	1.6	357	1.6	356	1.6	358	1.61	357	1.6	359	1.61	358	1.6	356	1.6	356	1.61	357	1.6	356	1.6	357	1.61	356	1.6	354	1.59	353	1.59	354	1.59	357	1.6
	CCC	157	0.71	157	0.71	157	0.7	157	0.7	157	0.7	157	0.7	156	0.7	157	0.7	157	0.7	157	0.7	157	0.7	158	0.71	157	0.71	156	0.71	157	0.7	157	0.7	156	0.7	157	0.71	161	0.72	158	0.71	159	0.72	159	0.71
	CCA	242	1.09	243	1.09	245	1.1	245	1.1	245	1.1	245	1.1	246	1.1	245	1.1	244	1.1	245	1.1	246	1.1	244	1.09	243	1.09	240	1.09	245	1.1	248	1.11	244	1.1	245	1.1	243	1.09	247	1.11	247	1.11	248	1.11
	CCG	132	0.59	132	0.59	132	0.59	132	0.59	132	0.59	132	0.59	132	0.59	134	0.6	132	0.59	133	0.6	130	0.58	133	0.6	133	0.6	132	0.6	133	0.6	130	0.58	132	0.59	131	0.59	132	0.59	129	0.58	129	0.58	130	0.58
Thr	ACU	448	1.63	447	1.63	448	1.63	448	1.63	448	1.63	448	1.63	449	1.63	450	1.63	448	1.63	447	1.63	447	1.63	447	1.63	448	1.63	450	1.63	447	1.63	450	1.64	449	1.63	448	1.63	445	1.62	450	1.64	449	1.63	448	1.63
	ACC	200	0.73	200	0.73	200	0.73	200	0.73	200	0.73	200	0.73	201	0.73	199	0.72	201	0.73	200	0.73	200	0.73	200	0.73	201	0.73	198	0.72	201	0.73	197	0.72	200	0.73	199	0.72	202	0.73	198	0.72	198	0.72	197	0.72
	ACA	323	1.18	325	1.18	325	1.18	327	1.19	327	1.19	327	1.19	327	1.19	328	1.19	327	1.19	326	1.19	329	1.2	329	1.2	326	1.18	330	1.2	326	1.19	328	1.19	325	1.18	325	1.18	328	1.19	328	1.19	329	1.2	330	1.2
	ACG	127	0.46	126	0.46	125	0.46	124	0.45	124	0.45	124	0.45	124	0.45	124	0.45	124	0.45	125	0.46	122	0.44	124	0.45	126	0.46	125	0.45	124	0.45	124	0.45	125	0.45	126	0.46	126	0.46	123	0.45	125	0.45	125	0.45
Ala	GCU	537	1.82	534	1.82	534	1.82	533	1.82	533	1.82	533	1.82	532	1.81	534	1.82	533	1.82	536	1.82	533	1.82	535	1.82	531	1.81	531	1.82	538	1.83	533	1.81	533	1.81	532	1.81	534	1.81	530	1.81	528	1.8	531	1.8
	GCC	186	0.63	184	0.63	184	0.63	184	0.63	184	0.63	184	0.63	183	0.62	184	0.63	183	0.63	182	0.62	184	0.63	184	0.63	187	0.64	185	0.63	183	0.62	186	0.63	185	0.63	183	0.62	186	0.63	185	0.63	186	0.64	185	0.63
	GCA	321	1.09	322	1.1	322	1.1	321	1.09	321	1.09	320	1.09	323	1.1	322	1.1	322	1.1	322	1.1	323	1.1	322	1.1	323	1.1	320	1.09	322	1.09	322	1.1	325	1.11	324	1.1	322	1.09	323	1.11	324	1.11	325	1.1
	GCG	139	0.47	136	0.46	136	0.46	136	0.46	136	0.46	136	0.46	137	0.47	136	0.46	133	0.45	135	0.46	134	0.46	135	0.46	134	0.46	133	0.46	135	0.46	135	0.46	133	0.45	136	0.46	138	0.47	131	0.45	133	0.45	137	0.47
Tyr	UAU	646	1.6	644	1.6	644	1.6	644	1.6	644	1.6	644	1.6	643	1.6	644	1.6	647	1.61	645	1.6	644	1.61	647	1.6	646	1.6	644	1.6	644	1.6	643	1.6	646	1.6	642	1.6	649	1.61	645	1.6	645	1.6	648	1.6
	UAC	159	0.4	159	0.4	160	0.4	160	0.4	160	0.4	159	0.4	161	0.4	160	0.4	158	0.39	159	0.4	158	0.39	161	0.4	159	0.4	159	0.4	160	0.4	159	0.4	159	0.4	161	0.4	158	0.39	160	0.4	161	0.4	162	0.4
TER	UAA	29	1.64	28	1.58	28	1.58	28	1.58	28	1.58	28	1.58	28	1.58	28	1.58	28	1.58	28	1.58	28	1.58	28	1.58	28	1.58	29	1.64	28	1.58	28	1.58	28	1.58	28	1.58	30	1.7	27	1.53	27	1.53	27	1.53
	UAG	12	0.68	12	0.68	12	0.68	12	0.68	12	0.68	12	0.68	12	0.68	12	0.68	12	0.68	12	0.68	12	0.68	12	0.68	12	0.68	11	0.62	12	0.68	12	0.68	12	0.68	12	0.68	12	0.68	13	0.74	12	0.68	13	0.74
	UGA	12	0.68	13	0.74	13	0.74	13	0.74	13	0.74	13	0.74	13	0.74	13	0.74	13	0.74	13	0.74	13	0.74	13	0.74	13	0.74	13	0.74	13	0.74	13	0.74	13	0.74	13	0.74	11	0.62	13	0.74	14	0.79	13	0.74
His	CAU	382	1.5	382	1.5	382	1.5	382	1.5	382	1.5	382	1.5	384	1.51	381	1.5	381	1.5	382	1.5	385	1.51	384	1.5	383	1.5	384	1.51	384	1.51	385	1.51	382	1.5	384	1.51	383	1.51	384	1.51	385	1.51	387	1.51
	CAC	127	0.5	127	0.5	127	0.5	127	0.5	127	0.5	127	0.5	126	0.49	128	0.5	126	0.5	128	0.5	126	0.49	128	0.5	128	0.5	126	0.49	125	0.49	125	0.49	126	0.5	125	0.49	125	0.49	125	0.49	125	0.49	124	0.49
Gln	CAA	575	1.51	572	1.51	572	1.51	575	1.51	575	1.51	574	1.51	573	1.51	572	1.51	573	1.51	573	1.51	570	1.51	570	1.51	572	1.51	569	1.51	571	1.51	568	1.51	572	1.51	571	1.51	572	1.51	562	1.5	565	1.51	568	1.5
	CAG	186	0.49	185	0.49	185	0.49	185	0.49	185	0.49	185	0.49	185	0.49	185	0.49	185	0.49	185	0.49	186	0.49	185	0.49	185	0.49	184	0.49	185	0.49	185	0.49	186	0.49	185	0.49	186	0.49	186	0.5	185	0.49	189	0.5
Asn	AAU	761	1.51	759	1.51	758	1.51	757	1.51	757	1.51	757	1.51	755	1.51	757	1.52	758	1.51	757	1.52	761	1.52	759	1.52	757	1.52	755	1.51	761	1.52	760	1.52	760	1.52	759	1.51	755	1.51	755	1.51	754	1.51	757	1.52
	AAC	244	0.49	244	0.49	244	0.49	244	0.49	245	0.49	244	0.49	244	0.49	242	0.48	244	0.49	241	0.48	242	0.48	241	0.48	242	0.48	242	0.49	243	0.48	241	0.48	241	0.48	245	0.49	243	0.49	243	0.49	243	0.49	239	0.48
Lys	AAA	846	1.52	845	1.52	845	1.52	843	1.52	843	1.52	843	1.52	846	1.52	846	1.52	843	1.52	845	1.52	846	1.52	847	1.52	847	1.52	848	1.52	845	1.52	850	1.52	848	1.52	844	1.52	846	1.52	847	1.52	850	1.52	855	1.52
	AAG	268	0.48	267	0.48	267	0.48	268	0.48	267	0.48	267	0.48	267	0.48	268	0.48	269	0.48	268	0.48	268	0.48	267	0.48	268	0.48	267	0.48	269	0.48	268	0.48	269	0.48	270	0.48	268	0.48	267	0.48	267	0.48	267	0.48
Asp	GAU	689	1.61	686	1.61	687	1.61	685	1.61	685	1.61	685	1.61	684	1.61	688	1.61	685	1.61	687	1.62	685	1.61	691	1.62	687	1.61	690	1.61	687	1.61	684	1.61	685	1.61	686	1.61	690	1.61	688	1.61	685	1.61	692	1.61
	GAC	166	0.39	164	0.39	165	0.39	166	0.39	166	0.39	166	0.39	165	0.39	165	0.39	167	0.39	162	0.38	166	0.39	163	0.38	165	0.39	166	0.39	169	0.39	165	0.39	168	0.39	165	0.39	166	0.39	167	0.39	166	0.39	168	0.39
Glu	GAA	830	1.5	825	1.5	825	1.5	825	1.5	825	1.5	825	1.5	825	1.5	825	1.5	825	1.51	827	1.5	826	1.5	825	1.5	823	1.5	821	1.5	823	1.5	827	1.51	827	1.51	828	1.51	826	1.5	817	1.51	824	1.51	824	1.51
	GAG	276	0.5	275	0.5	274	0.5	273	0.5	273	0.5	273	0.5	273	0.5	275	0.5	270	0.49	275	0.5	272	0.5	273	0.5	273	0.5	272	0.5	274	0.5	272	0.49	270	0.49	268	0.49	276	0.5	267	0.49	269	0.49	268	0.49
Cys	UGU	170	1.56	170	1.56	170	1.55	170	1.56	170	1.55	170	1.56	170	1.55	170	1.56	170	1.56	169	1.56	171	1.55	169	1.55	170	1.56	170	1.56	171	1.56	170	1.55	170	1.56	170	1.56	173	1.57	171	1.58	171	1.58	171	1.58
	UGC	48	0.44	48	0.44	49	0.45	48	0.44	49	0.45	48	0.44	49	0.45	48	0.44	48	0.44	48	0.44	49	0.45	49	0.45	48	0.44	48	0.44	48	0.44	49	0.45	48	0.44	48	0.44	48	0.43	46	0.42	46	0.42	46	0.42
Trp	UGG	379	1	376	1	377	1	376	1	376	1	376	1	376	1	376	1	376	1	376	1	376	1	376	1	376	1	376	1	376	1	376	1	376	1	375	1	379	1	375	1	376	1	376	1
Arg	CGU	286	1.37	285	1.37	284	1.37	285	1.37	285	1.37	285	1.37	284	1.37	286	1.37	285	1.37	283	1.36	286	1.37	288	1.38	285	1.37	285	1.37	284	1.36	283	1.36	284	1.37	283	1.36	286	1.37	285	1.37	285	1.37	279	1.35
	CGC	78	0.37	78	0.37	79	0.38	78	0.38	78	0.37	78	0.37	79	0.38	78	0.37	78	0.37	80	0.39	76	0.36	76	0.36	78	0.38	78	0.38	77	0.37	79	0.38	80	0.38	78	0.38	78	0.37	78	0.38	78	0.38	77	0.37
	CGA	287	1.38	286	1.37	286	1.38	287	1.38	287	1.38	286	1.37	286	1.38	286	1.37	286	1.37	285	1.37	286	1.37	285	1.37	288	1.39	287	1.38	288	1.38	286	1.37	286	1.38	289	1.39	284	1.36	286	1.38	284	1.37	285	1.38
	CGG	98	0.47	97	0.47	96	0.46	97	0.47	97	0.47	97	0.47	97	0.47	97	0.47	98	0.47	98	0.47	97	0.47	96	0.46	95	0.46	97	0.47	98	0.47	97	0.47	96	0.46	97	0.47	100	0.48	97	0.47	96	0.46	98	0.47
	AGA	372	1.78	375	1.8	374	1.8	372	1.79	373	1.79	374	1.8	374	1.8	373	1.79	374	1.8	374	1.8	376	1.8	377	1.81	373	1.8	374	1.8	376	1.81	377	1.81	374	1.8	374	1.8	374	1.79	377	1.81	376	1.81	375	1.81
	AGG	130	0.62	128	0.61	128	0.62	129	0.62	129	0.62	130	0.62	128	0.62	129	0.62	128	0.61	126	0.61	129	0.62	128	0.61	127	0.61	127	0.61	126	0.61	127	0.61	128	0.62	126	0.61	130	0.62	124	0.6	127	0.61	127	0.61
Gly	GGU	497	1.33	496	1.33	494	1.33	497	1.33	497	1.33	495	1.33	496	1.33	499	1.34	496	1.33	494	1.33	496	1.33	495	1.33	497	1.33	496	1.33	495	1.33	494	1.32	495	1.33	494	1.32	494	1.33	497	1.34	496	1.33	497	1.34
	GGC	167	0.45	167	0.45	168	0.45	168	0.45	168	0.45	169	0.45	169	0.45	168	0.45	169	0.45	170	0.46	168	0.45	169	0.45	169	0.45	170	0.46	170	0.46	172	0.46	170	0.46	171	0.46	171	0.46	169	0.45	169	0.45	167	0.45
	GGA	573	1.54	571	1.53	571	1.53	570	1.53	570	1.53	570	1.53	571	1.53	571	1.53	570	1.53	568	1.53	570	1.53	570	1.53	573	1.54	571	1.53	571	1.53	571	1.53	569	1.53	572	1.53	572	1.53	571	1.54	574	1.54	574	1.55
	GGG	253	0.68	255	0.69	255	0.69	256	0.69	256	0.69	256	0.69	255	0.68	252	0.68	254	0.68	256	0.69	257	0.69	257	0.69	254	0.68	255	0.68	256	0.69	256	0.69	255	0.69	257	0.69	254	0.68	249	0.67	249	0.67	248	0.67
total		21185		21144		21144		21139		21141		21137		21133		21151		21136		21136		21145		21155		21137		21127		21152		21145		21150		21140		21168		21087		21123		21152
