# Supplementary material for: The plastid genome of twenty-two species from Ferula, Talassia, and Soranthus: comparative analysis, phylogenetic implications, and adaptive evolution
Source: BMC Plant Biol. 2023 Jan 5;23:9. doi: 10.1186/s12870-022-04027-4 (PMC9814190; doi:10.1186/s12870-022-04027-4)
Supplement: Supplementary file 8 — Additional file 8: Table S5. The nrITS Genbank accession numbers of all species used in phylogenetic analysis. [file 12870_2022_4027_MOESM8_ESM.xlsx]

## Sheet: plastome
Table S5 The plastomes Genbank accession numbers of all species used in phylogenetic analysis.
Species	NCBI accessions
Anethum graveolens	NC029470
Apium graveolens	NC041087
Prangos trifida	MG386251
Prangos fedtschenkoi	KY652265
Critjmum maritimum	NC015804
Pternopetalum vulgare	MT561032
Meeboldia yunnanensis	NC054360
Ferula sinkiangensis	OP324722*
Ferula leiophylla	OP324723*
Ferula teterrima	OP324724*
Ferula akitschkensis	OP324725*
Ferula feruloides	OP324726*
Ferula songorica	OP324727*
Ferula lehmannii	OP324728*
Ferula gracilis	OP324729*
Ferula canescens	OP324730*
Ferula caspica	OP324731*
Ferula bungeana	OP324732*
Ferula licentiana	OP324733*
Ferula dissecta	OP324734*
Ferula hexiensis	OP324735*
Ferula conocaula	OP324736*
Talassi transiliensis	OP324737*
Ferula syreitschiowii	OP324739*
Soranthus meyeri	OP324738*
Ferula kirialovii	OP324740*
Ferula olivacea	OP324741*
Ferula paeoniifolia	OP324742*
Ferula kingdon-wardii	OP324743*
Daucus carota	DQ898156
Cuminum cyminum	NC046879
Torilis scabra	MT561029
Anthriscus cerefolium	NC015113
Anthriscus sylvestris	MT561042
Peucedanum insolens	NC033344
Oenanthe javanica	MT622521
Cryptotaenia japonica	MK629764
Chuanminshen violaceum	KU921430
Hansenia forrestii	MT843761
Hansenia oviformis	MT843762
Bupleurum commelynoideum	MT162552
Bupleurum chinense	MT561025
Chamaesium paradoxum	MK780227
Chamaesium jiulongense	MN119368
*accession numbers: the plastomes were newly sequenced.

## Sheet: ITS
Table S5 The nrITS Genbank accession numbers of all species used in phylogenetic analysis.
Species	NCBI accessions
Anethum graveolens	MZ191025
Apium graveolens	MZ191026
Prangos fedtschenkoi	KJ395469
Prangos trifida	KU987655
Crithmum maritimum	MH298755
Meeboldia yunnanensis	MN688999
Pternopetalum vulgare	KP940753
Ferula communis	DQ379392
Ferula tunetana	KU165691
Ferula vesceritensis	KJ660826
Ferula marmarica	KJ660798
Ferula sinaica	KJ660817
Ferula linkii	DQ379421
Ferula tingitana	DQ379453
Ferula longipes	KJ660756
Ferula loscosii	DQ379424
Ferula glauca	DQ379406
Ferula neapolitana	DQ379431
Ferula sibirica	DQ379447
Ferula anatolica	KU165690
Soranthus meyeri	OP341512*
Ferula akitschensis	OP341492*
Ferula canescens	OP341494*
Ferula gracilis	OP341499*
Ferula songarica	OP341509*
Ferula caspica	OP341495*
Ferula feruloides	OP341498*
Ferula dissecta	OP341497*
Ferula licentiana	OP341505*
Ferula hexiensis	OP341500*
Ferula syreitschikowii	OP341510*
Ferula bungeana	OP341493*
Ferula conocaula	OP341496*
Ferula teterrima	OP341511*
Ferula sinkiangensis	OP341508*
Ferula leiophylla	OP341504*
Ferula kingdon-wardii	OP341501*
Ferula olivacea	OP341506*
Ferula paeoniifolia	OP341507*
Ferula lehmannii	OP341503*
Ferula kirilovii	OP341502*
Talassia transiliensis	OP341513*
Daucus corato	MH807969
Monizia edulis	AF073569
Laserpitium hispidum	JQ305142
Cuminum cyminum	KF160677
Anthriscus cerefolium	MK142888
Myrrhis odorata	KJ956572
Anthriscus sylvestris	KT347715
Chaerophullum temmulum	AJ854346
Todaroa aurea	AF336372
Astrodaucus orientalis	FJ415108
Torilis japonica	KF310901
Glaucosciadium cordifolium	DQ379459
Peucedanum insolens	KP278144
Cryptotaenia japonica	AY360236
Oenanthe javanica	AY691944
Hansenia forrestii	MT337431
Hansenia oviformis	MT337430
Chuanminshen violaceum	HQ185256
Bupleurum commelynoideum	GU269874
Chamaesium jiulongense	MT827505
*accession numbers: the nrITS were newly sequenced.
