# Supplementary material for: The plastid genome of twenty-two species from Ferula, Talassia, and Soranthus: comparative analysis, phylogenetic implications, and adaptive evolution
Source: BMC Plant Biol. 2023 Jan 5;23:9. doi: 10.1186/s12870-022-04027-4 (PMC9814190; doi:10.1186/s12870-022-04027-4)
Supplement: Supplementary file 9 — Additional file 9: Table S6. Synopsis of the morphological information from the 22 species. [file 12870_2022_4027_MOESM9_ESM.xlsx]

## Sheet: Sheet1
Table S6 Synopsis of the morphological information from the 22 species.
species	mericarp shape	median and lateral ribs shape	marginal ribs shape	Vittae per furrow	Commissural vittae
Ferula sinkiangensis	obovate	slight prominent/linear	very broad-winged	2-3	7-10
Ferula leiophylla	elliptic	slight prominent/linear	narrow broad-winged	1-3	5-6
Ferula teterrima	elliptic	prominent/linear	very broad-winged	2	8-10
Ferula akitschkensis	elliptic	obsolete/filiform	narrow broad-winged	1	4
Ferula feruloides	elliptic	obsolete/filiform	broad-winged	1	2
Ferula songarica	elliptic	obsolete/filiform	narrow broad-winged	1	2
Ferula canescens	elliptic	slight prominent/linear	narrow-winged	1	2
Ferula caspica	elliptic	slight prominent/linear	narrow-winged	1	2
Ferula bungeana	oblong	prominent/keeled	broad-winged	1	2
Ferula licentiana	elliptic	slight prominent/linear	narrow-broad	2	6
Ferula dissect	elliptic	obsolete/filiform	broad-winged	1	6-8
Ferula hexiensis	obovate	slight prominent/linear	very broad-winged	2-3	7-8
Ferula conocaula	elliptic	prominent/keeled	broad-winged	2	10-12
Talassia transiliensis	elliptic	slight prominent/filiform	narrow-winged	1	2
Ferula syreitschikowii	elliptic	obsolete/filiform	narrow-winged	1	2
Soranthus meyeri	elliptic	obsolete/filiform	broad-winged	1	2
Ferula paeoniifolia	elliptic	very prominent/narrow-winged	broad-winged	1	2
Ferula kingdon-wardii	elliptic	very prominent/narrow-winged	broad-winged	1	2
Note:some data from Flora of China
