# Supplementary material for: The plastid genome of twenty-two species from Ferula, Talassia, and Soranthus: comparative analysis, phylogenetic implications, and adaptive evolution
Source: BMC Plant Biol. 2023 Jan 5;23:9. doi: 10.1186/s12870-022-04027-4 (PMC9814190; doi:10.1186/s12870-022-04027-4)
Supplement: Supplementary file 10 — Additional file 10: Table S7. The result of positive selection analysis based on the branch-site model. [file 12870_2022_4027_MOESM10_ESM.xlsx]

## Sheet: Sheet1
Table S7 the result of positive selection analysis based on the branch-site model.
Gene	Null hypothesis			Alternative hypothesis			LRT	Significance tset
name	InL	df	omega(w=1)	InL	df	omega(w>1)	P-value	Positive sites(BEB)
atpB	-3281.6	85	1	-3281.6	86	1	0.981392	488,M,0.846
atpF	-1388.35	85	1	-1388.05	86	1	0.441698	73 G 0.960*
ndhA	-2787.39	85	1	-2788.52	86	1	0.133424	72 I 0.805
ndhC	-825.695	85	1	-825.478	86	1	0.510012	12 A 0.869
ndhI	-1158.39	85	1	-1158.39	86	1	1	8 F 0.816
ndhJ	-1035.1	85	1	-1035.07	86	1	0.823789	28 T 0.730
ndhK	-1619.35	85	1	-1619.12	86	1	0.491568	10 D 0.958*
psbK	-388.747	85	1	-388.482	86	1	0.466261	24 A 0.942
rpl20	-1041.72	85	1	-1041.5	86	1	0.508825	105 K 0.944
rpoB	-7820.24	85	1	-7820.22	86	1	0.85755	29 Q 0.564
rpoC1	-4685.98	85	1	-4706.86	86	1	0.976769	562 N 0.565
rpoC2	-11643.1	85	1	-11643.1	86	1	0.928828	521 R 0.817,639 D 0.730,919 Q 0.809,1027 G 0.809
atpA	-3328.12	85	1	-3328.12	86	1	0.985907
atpE	-964.075	85	1	-964.075	86	1	1
atpH	-406.369	85	1	-406.369	86	1	0.989002
atpI	-1622.41	85	1	-1622.41	86	1	0.996615
accD	-3992.3	85	1	-3992.14	86	1	0.57218
ccsA	-3002.58	85	1	-3002.58	86	1	1
cemA	-1996.15	85	1	-1996.15	86	1	0.991708
matK	-5668.01	85	1	-5668.01	86	1	1
ndhB	-2385.26	85	1	-2385.26	86	1	0.984406
ndhD	-4389.51	85	1	-4389.51	86	1	1
ndhE	-741.912	85	1	-741.913	86	1	0.995932
ndhF	-7156.99	85	1	-7156.99	86	1	0.998404
ndhG	-1317.44	85	1	-1317.44	86	1	0.98555
ndhH	-3024.32	85	1	-3024.32	86	1	0.990903
petA	-2707.97	85	1	-2707.97	86	1	0.981053
petB	-1428.42	85	1	-1428.42	86	1	0.99382
petD	-1124.51	85	1	-1124.51	86	1	0.986273
psaA	-4365.99	85	1	-4365.99	86	1	0.977323
psaB	-4258.02	85	1	-4258.02	86	1	0.998872
psbA	-2136.75	85	1	-2136.75	86	1	0.986793
psbB	-3439.02	85	1	-3439.02	86	1	1
psbC	-2992.57	85	1	-2992.57	86	1	0.995082
psbD	-2067.79	85	1	-2067.79	86	1	0.987435
rbcL	-3111.67	85	1	-3111.67	86	1	0.99382
rpl2	-1508.32	85	1	-1508.18	86	1	0.598533
rpl14	-1066.04	85	1	-1066.04	86	1	0.987847
rpl16	-932.952	85	1	-932.952	86	1	0.98906
rpl22	-1478.47	85	1	-1478.47	86	1	0.996258
rpoA	-2325.45	85	1	-2325.45	86	1	0.990627
rps2	-1633.45	85	1	-1633.48	86	1	0.818156
rps3	-1663.69	85	1	-1663.69	86	1	0.985728
rps4	-1304.52	85	1	-1304.52	86	1	0.984325
rps7	-663.879	85	1	-663.879	86	1	0.993617
rps8	-1167.86	85	1	-1167.86	86	1	1
rps11	-914.124	85	1	-914.124	86	1	0.998404
rps12	-603.427	85	1	-603.427	86	1	0.994246
rps14	-717.796	85	1	-717.796	86	1	0.985463
rps18	-619.762	85	1	-619.762	86	1	0.993044
ycf3	-1135.66	85	1	-1136.24	86	1	0.282391
ycf4	-1221.09	85	1	-1221.09	86	1	1
