# Supplementary material for: The plastid genome of twenty-two species from Ferula, Talassia, and Soranthus: comparative analysis, phylogenetic implications, and adaptive evolution
Source: BMC Plant Biol. 2023 Jan 5;23:9. doi: 10.1186/s12870-022-04027-4 (PMC9814190; doi:10.1186/s12870-022-04027-4)
Supplement: Supplementary file 11 — Additional file 11: Table S8. Information for sample collections and specimen vouchers of the 22 species. [file 12870_2022_4027_MOESM11_ESM.xlsx]

## Sheet: Sheet1
Table S8 Information for sample collections and specimen vouchers of the 22 species.
Species	Sampaling locality	Specimen voucher	Herbarium information
Ferula sinkiangensis	Yining Country, Xinjiang	Q20210610	Sichuan University
Ferula leiophylla	XinYuan Country, Xinjiang	Q20220603	Sichuan University
Ferula teterrima	YuMin Country, Xinjiang	Q20220522	Sichuan University
Ferula akitschkensis	Altay City, Xinjiang	Q20220528	Sichuan University
Ferula feruloides	Fuyun County, Xinjiang	Q20210711	Sichuan University
Ferula songarica	Yumin Country, Xinjiang	Q20210703	Sichuan University
Ferula lehmannii	Manasi Country, Xinjiang	Q20220520	Sichuan University
Ferula gracils	Burqin Country, Xinjiang	Q20210708	Sichuan University
Ferula canescens	Toli County, Xinjiang	Q20210702	Sichuan University
Ferula caspica	Jeminay County, Xinjiang	Q20220526	Sichuan University
Ferula bungeana	Shuozhou City, Shanxi	Q20220620	Sichuan University
Ferula licentiana	Linzhou City, Henan	Q20220618	Sichuan University
Ferula dissecta	Toli County, Xinjiang	Q20210701	Sichuan University
Ferula hexiensis	Sunan County, Gansu	Q20210716	Sichuan University
Ferula conocaula	Wuqia Country, Xinjiang	wj20150727	Sichuan University
Talassia transiliensis	Zhaosu County, Xinjiang	Q20220605	Sichuan University
Ferula syreitschikowii	Urumqi, Xinjiang	Q20220517	Sichuan University
Soranthus meyeri	Habahe Country, Xinjiang	Q20220618	Sichuan University
Ferula kirialovii	Xinyuan County, Xinjiang	Q20210623	Sichuan University
Ferula olivacea	Shangri-la Country, Yunnan	G20180719	Sichuan University
Ferula paeoniifolia	Muli Country, Sichuan	Q20210819	Sichuan University
Ferula kingdon-wardii	Shangri-la Country, Yunnan	Q20210823	Sichuan University
